# Supplementary material for: The potential bidirectional relationship between long COVID and menstruation
Source: Nat Commun. 2025 Sep 16;16:8187. doi: 10.1038/s41467-025-62965-7 (PMC12441152; doi:10.1038/s41467-025-62965-7)
Supplement: Supplementary file 4 — Source data [file 41467_2025_62965_MOESM4_ESM.xlsx]

## Sheet: Figure 4a
Figure 4A. Serum ovarian sex hormones measured by LC-MS/MS
Sample Name	Sample ID	Sample Comment	[DHT] ng	[E2] ng	[E1] ng	[P4] ng	[T] ng
Solvent blank			N/A	N/A	N/A	N/A	N/A
Solvent blank			N/A	N/A	N/A	N/A	N/A
Double Blank			N/A	N/A	N/A	N/A	N/A
0 STD			0	< 0	0.0159	< 0	< 0
1 STD			0.0034	0.0106	0.0019	0.0282	0.0102
2 STD			0.0068	0.0086	0.006	0.0581	0.0208
3 STD			0.0132	0.0094	0.0136	0.1355	0.0495
4 STD			0.0008	0.0245	0.0258	0.2584	0.0972
5 STD			0.0393	0.0405	0.0349	0.3916	0.1481
6 STD			0.0495	0.0558	0.0491	0.5055	0.1937
7 STD			0.1077	0.0988	0.0996	1.0622	0.4028
8 STD			0.1021	0.12	0.1265	1.0758	0.5073
9 STD			0.2729	0.2752	0.2698	2.3834	1.0896
10 STD			0.4627	0.4141	0.4506	4.5579	1.8113
11 STD			0.5391	0.4819	0.484	5.1184	1.9891
Double Blank			N/A	N/A	N/A	N/A	N/A
QC Chrom Pan 1 - Lv 1	ChromSystems Serum Panel 1 Level 1	lot 2622	0.0005	< 0	0.0003	0.0028	0.0016
QC Chrom Pan 1 - Lv 2	ChromSystems Serum Panel 1 Level 2	lot 2621	0.0018	< 0	0.0002	0.0009	0.0004
QC Chrom Pan 1 - Lv 3	ChromSystems Serum Panel 1 Level 3	lot 2621	0.0011	< 0	0.0001	0.0012	0.0001
Double Blank			N/A	N/A	N/A	N/A	N/A
QC Chrom Pan 2 - Lv 1	ChromSystems Serum Panel 2 Level 1	lot 0422	0.0109	0.0124	0.0001	0.047	0.036
QC Chrom Pan 2 - Lv 2	ChromSystems Serum Panel 2 Level 2	lot 0422	0.0482	0.0821	0.0002	0.4792	0.2589
QC Chrom Pan 2 - Lv 3	ChromSystems Serum Panel 2 Level 3	lot 4022	0.1413	0.4621	0.0002	2.2343	1.3056
Double Blank			N/A	N/A	N/A	N/A	N/A
	200	Long Covid - Proliferative	0.0194	0.01	0.006	0.0113	0.0475
	200	Long Covid - Proliferative	0.0159	0.1116	0.0537	0.4141	0.0633
	200	Long Covid - Proliferative	0.011	0.0125	0.0112	0.2588	0.0318
	200	Long Covid - Proliferative	0.0172	0.018	0.0089	0.009	0.0321
	200	Long Covid - Proliferative	0.0165	0.011	0.0094	0.0322	0.0833
	200	Long Covid - Proliferative	0.0207	0.0278	0.0121	0.0394	0.0543
	200	Long Covid - Proliferative	0.0116	0.0224	0.0248	0.0258	0.0388
	200	Long Covid - Proliferative	0.0137	0.0468	0.0171	0.0114	0.0298
	200	Long Covid - Proliferative	0.0168	0.0312	0.0125	1.8026	0.0563
	200	Long Covid - Proliferative	0.0116	0.0865	0.034	0.031	0.0346
	200	Pre Covid - Proliferative	0.0208	0.0211	0.023	0.0149	0.0375
	160	Pre Covid - Proliferative	0.0049	0.0668	0.0185	0.0227	0.0382
	200	Pre Covid - Proliferative	0.0069	0.0525	0.02	0.0107	0.0356
	200	Pre Covid - Proliferative	0.0255	0.02	0.0134	0.0138	0.0618
	200	Pre Covid - Proliferative	0.0086	0.026	0.0159	1.089	0.0448
	200	Pre Covid - Proliferative	0.023	< 0	0.0035	0.0825	0.0521
	200	Pre Covid - Proliferative	0.0193	0.0244	0.0338	0.3165	0.0628
	200	Pre Covid - Proliferative	0.0145	0.032	0.0168	0.1005	0.0446
	200	Pre Covid - Proliferative	0.0241	0.0147	0.0175	0.2231	0.0716
	200	Pre Covid - Proliferative	0.0183	0.0117	0.0099	0.3766	0.0648
	200	Pre Covid - Proliferative	N/A	0.0028	0.0052	0.0113	0.0237
	200	Pre Covid - Proliferative	0.013	0.0275	0.0097	1.1382	0.0415
	200	Pre Covid - Proliferative	0.0098	0.028	0.0113	0.0081	0.0318
	200	Pre Covid - Proliferative	0.0223	0.023	0.014	0.0181	0.0548
	200	Pre Covid - Proliferative	0.0124	0.006	0.0055	0.0031	0.0272
	200	Pre Covid - Proliferative	0.0061	0.01	0.0077	0.0046	0.0326
	200	Pre Covid - Proliferative	0.0173	0.0159	0.0096	0.0075	0.0496
	200	Pre Covid - Proliferative	N/A	0.0136	0.0225	0.1884	0.0374
	200	Pre Covid - Proliferative	0.0201	0.0159	0.0171	0.0095	0.0514
	200	Pre Covid - Proliferative	0.0192	0.0395	0.0181	0.0109	0.0434
	200	Long Covid - Secretory	0.0122	0.0314	0.0111	2.2707	0.0477
	200	Long Covid - Secretory	0.0071	0.0311	0.0178	1.5793	0.0382
	200	Long Covid - Secretory	0.0211	0.0069	0.0068	1.887	0.0413
	200	Long Covid - Secretory	0.0094	0.021	0.0142	0.8128	0.0692
	200	Long Covid - Secretory	0.0216	0.0306	0.0198	1.673	0.034
	200	Long Covid - Secretory	0.0229	0.0101	0.007	0.0083	0.0715
	200	Long Covid - Secretory	0.01	0.0243	0.0118	2.1165	0.0238
	200	Pre Covid - Secretory	0.0045	0.0194	0.0064	1.6481	0.0273
	200	Pre Covid - Secretory	0.0219	0.039	0.0177	2.4573	0.0517
	200	Pre Covid - Secretory	0.0149	0.0514	0.0212	2.9086	0.0481
	200	Pre Covid - Secretory	N/A	0.0179	0.0092	2.8516	0.0157
	200	Pre Covid - Secretory	0.0064	0.0013	0.0051	0.0266	0.0248
	200	Pre Covid - Secretory	0.0015	0.0044	0.0059	0.0437	0.0285
	200	Pre Covid - Secretory	N/A	0.0332	0.0096	1.7366	0.0576
	200	Pre Covid - Secretory	0.0091	0.0328	0.0115	1.9821	0.0411
	200	Pre Covid - Secretory	N/A	0.0205	0.0192	0.8695	0.0431
	200	Pre Covid - Secretory	0.0085	0.0142	0.0097	0.8596	0.0334
	200	Pre Covid - Secretory	N/A	0.0296	0.006	0.8611	0.0155
	200	Pre Covid - Secretory	0.005	0.0154	0.0068	0.4754	0.0262
	200	Pre Covid - Secretory	0.0068	0.0258	0.0177	1.0305	0.0308
	200	Pre Covid - Secretory	N/A	0.0493	0.0206	2.5452	0.0498
	200	Long Covid - Menstrual	0.0105	< 0	0.0041	0.0287	0.0301
	200	Long Covid - Menstrual	0.0083	0.1564	0.078	0.0782	0.0692
	200	Long Covid - Menstrual	0.0058	0.0098	0.0128	0.2571	0.0322
	200	Long Covid - Menstrual	0.016	0.005	0.0059	0.0292	0.0354
	200	Long Covid - Menstrual	0.0114	< 0	0.006	0.052	0.0457
	200	Long Covid - Menstrual	0.0177	< 0	0.0049	0.0175	0.0292
	200	Long Covid - Menstrual	0.0069	< 0	0.0038	0.0214	0.0239
	200	Long Covid - Menstrual	0.0052	< 0	0.0044	0.0435	0.0181
	200	Long Covid - Menstrual	0.0255	< 0	0.0048	0.0682	0.0567
	200	Long Covid - Menstrual	0.0076	0.0018	0.0036	0.0705	0.0232
	200	Pre Covid - Menstrual	0.008	0.0002	0.0029	0.0545	0.0235
	200	Pre Covid - Menstrual	0.0191	0.0047	0.0079	0.128	0.0606
	200	Pre Covid - Menstrual	0.0045	0.0019	0.0052	0.0096	0.0292
	200	Pre Covid - Menstrual	0.003	0.0127	0.0105	0.0136	0.0235
	200	Pre Covid - Menstrual	0.0171	< 0	0.0065	0.1595	0.0333
	200	Pre Covid - Menstrual	N/A	< 0	0.0032	0.0302	0.0271
	200	Pre Covid - Menstrual	0.0066	< 0	0.0042	0.0225	0.0221
	200	Pre Covid - Menstrual	0.0089	0.0013	0.0069	0.036	0.0263
	200	Pre Covid - Menstrual	N/A	0.0091	0.0039	0.0267	0.0402
	200	Pre Covid - Menstrual	0.0068	< 0	0.005	0.027	0.0397
	200	Pre Covid - Menstrual	0.0102	< 0	0.0049	0.0436	0.0299
	200	Pre Covid - Menstrual	0.0112	0.004	0.0034	0.0404	0.0275
	200		N/A	N/A	N/A	N/A	N/A
	200	Pre Covid - Menstrual	0.0072	0.0001	0.0051	0.0914	0.0192
	200	Pre Covid - Menstrual	0.0111	0.0074	0.0053	0.0171	0.0361
	200	Pre Covid - Menstrual	0.0195	0.0016	0.0044	0.0344	0.0428
	200	Pre Covid - Menstrual	0.0063	< 0	0.0023	0.0339	0.0119
	200	Pre Covid - Menstrual	0.0105	0.0003	0.0057	0.0148	0.0397
	150	Pre Covid - Menstrual	0.017	< 0	0.0031	0.369	0.0438
	200	Pre Covid - Menstrual	0.0274	0.0366	0.0065	0.1959	0.1216
	200	Pre Covid - Menstrual	0.0097	< 0	0.0068	0.0454	0.0404
	200	Pre Covid - Proliferative	0.0215	0.0247	0.0116	0.3886	0.0417
	200	Pre Covid - Proliferative	0.0071	0.026	0.0166	0.0087	0.0631
	200	Pre Covid - Secretory	0.0274	0.0364	0.0086	2.1585	0.054
	200	Pre Covid - Secretory	0.0126	0.0352	0.0183	2.3926	0.0364
	200	Pre Covid - Menstrual	0.0135	0.003	0.0073	0.0361	0.0589
	200	Pre Covid - Menstrual	0.0079	0.0173	0.0036	0.0092	0.0224
Solvent blank			N/A	N/A	N/A	N/A	N/A

## Sheet: Figure 4b
Figure 4B. Endometrial tissue ovarian sex hormones measured by LC-MS/MS
Sample Name	Sample ID	Sample Comment	[DHT] ng	[E2] ng	[E1] ng	[P4] ng	[T] ng
Double Blank			N/A	N/A	N/A	N/A	N/A
0 STD			< 0	0.0004	< 0	< 0	< 0
1 STD			0.0026	N/A	0.0004	0.003	0.0011
2 STD			0.0002	0.0002	0.0006	0.0051	0.0022
3 STD			0.0022	0.0013	0.001	0.0114	0.0047
4 STD			0.0035	0.005	0.0015	0.027	0.0107
5 STD			0.0056	0.0059	0.0055	0.0546	0.0215
6 STD			0.0093	0.0111	0.0109	0.1133	0.0433
7 STD			0.0278	0.0233	0.0262	0.2612	0.1023
8 STD			0.0389	0.0404	0.0394	0.3961	0.1552
9 STD			0.0467	0.0491	0.0506	0.5474	0.207
10 STD			0.1137	0.106	0.1074	1.1235	0.4373
11 STD			0.1299	0.1227	0.1235	1.333	0.505
12 STD			0.2225	0.2277	0.2197	2.2897	0.9064
13 STD			0.4605	0.4698	0.4723	4.4297	1.8414
14 STD			0.988	0.948	1.0259	7.7649	3.8161
Double blank			N/A	N/A	N/A	N/A	N/A
QC Chrom Pan 1 - Lv 1			0.0011	0.0003	N/A	0	0.0007
QC Chrom Pan 1 - Lv 2			0.0002	0.0003	0	0.0006	0.0002
QC Chrom Pan 1 - Lv 3			0.0003	0.0003	N/A	0.0005	0.0001
Double Blank			N/A	N/A	N/A	N/A	N/A
QC Chrom Pan 2 - Lv 1			0.0037	0.0087	0	0.0201	0.0163
QC Chrom Pan 2 - Lv 2			0.0193	0.0367	0.0002	0.1873	0.1167
QC Chrom Pan 2 - Lv 3			0.0617	0.2569	0	1.0224	0.6575
	10	Long Covid - Proliferative	0.0031	0.0337	0.0073	0.1581	0.0023
	10	Long Covid - Proliferative	0.0008	0.024	0.002	0.1127	0.0013
	10	Long Covid - Proliferative	N/A	0.4065	0.0029	0.0384	0.0021
	10	Long Covid - Proliferative	0.0015	0.0345	0.0033	0.0083	0.0013
	10	Long Covid - Proliferative	0.0017	0.0892	0.0038	0.0385	0.0015
	10	Long Covid - Proliferative	0.0016	0.0364	N/A	0.0028	0.0032
	10	Long Covid - Proliferative	0.0032	0.0307	0.0028	0.0206	0.0006
	10	Long Covid -proliferative	0.0014	0.0106	0.0021	0.2169	0.0015
	10	Pre Covid - Proliferative	0.0016	2.2337	0.0051	0.0104	0.0013
	10	Pre Covid - Proliferative	0.0032	0.0563	0.0029	0.0039	0.0024
	10	Pre Covid - Proliferative	0.0024	0.0118	0.001	0.0005	0.0012
	10	Pre Covid - Proliferative	0.0041	0.06	0.0034	0.004	0.0043
	10	Pre Covid - Proliferative	0.0007	0.0756	0.0037	0.0384	0.0035
	10	Long Covid - Secretory	< 0	0.0079	0.002	0.1497	0.0014
	10	Long Covid - Secretory	0.0012	0.005	0.0013	0.4157	0.0016
	10	Long Covid - Secretory	0.0008	0.0065	0.0016	0.3183	0.0023
	10	Long Covid - Secretory	0.0021	0.0142	0.0012	0.4261	0.001
	10	Pre Covid - Secretory	0.0005	0.0309	0.003	0.3549	0.0016
	10	Pre Covid - Secretory	0.0007	0.0036	0.001	0.2804	0.0006
	10	Pre Covid - Secretory	0.0025	N/A	0.0024	0.0578	0.0014
	10	Pre Covid - Secretory	0.0002	N/A	0.0009	26.7464	0.0014
	5	Pre Covid - Secretory	0.0004	N/A	0.0003	0.0151	0.0004
	10	Pre Covid - Secretory	< 0	0.006	0.0016	0.2577	0.0019
	10	Long Covid - Menstrual	0	0.0255	0.0039	0.0097	0.0015
	10	Long Covid - Menstrual	0.0716	N/A	N/A	0.0035	0.0002
	10	Long Covid - Menstrual	N/A	N/A	N/A	0.01	0.0018
	10	Pre Covid - Menstrual	0.0014	N/A	N/A	0.0001	0.0006
	10	Pre Covid - Menstrual	N/A	N/A	0.001	0.002	0.0008
	10	Pre Covid - Menstrual	0.0004	N/A	N/A	0.0012	0.0001
	10	Pre Covid - Menstrual	0.0028	N/A	N/A	0.0015	0.0012
	10	Pre Covid - Menstrual	0.002	0.0041	0.0003	0.0013	0.001
Solvent blank			N/A	N/A	N/A	N/A	N/A

## Sheet: Figure 4c
Figure 4c. Ovarian hormone receptor mRNA concentration
Position	Sample Name	ATP5B	SDHA	Geomean	ESR1 Ct	average Ct	dCt	ddCt	2^(-ddCt)		Position	Sample Name	ATP5B	SDHA	Geomean	PGR Ct	average Ct	dCt	ddCt	2^(-ddCt)		Position	Sample Name	ATP5B	SDHA	Geomean	PRB Ct	average Ct	dCt	ddCt	2^(-ddCt)		Position	Sample Name	ATP5B	SDHA	Geomean	AR Ct	average Ct	dCt	ddCt	2^(-ddCt)
A1	Endo mix	23.1827	25.6976	24.2866	24.165	24.1287	-0.15791	8.99216e-05	0.999938		A1	Endo mix	23.1827	25.6976	24.2866	22.3831	22.2998	-1.98682	0.000184816	0.999872		A1	Endo mix	23.1827	25.6976	24.2866	25.7716	25.4287	1.14204	4.08391e-05	0.999972		A1	Endo mix	23.1827	25.6976	24.2866	27.1366	26.98	2.69335	0.000352332	0.999756
A2	Endo mix	23.0911	25.5358		24.0978						A2	Endo mix	23.0911	25.5358		22.1415						A2	Endo mix	23.0911	25.5358		25.0415						A2	Endo mix	23.0911	25.5358		26.965
A3	Endo mix	22.96	25.4437		24.1234						A3	Endo mix	22.96	25.4437		22.3749						A3	Endo mix	22.96	25.4437		25.4729						A3	Endo mix	22.96	25.4437		26.8384
A4											A4											A4											A4
A5											A5											A5											A5
A6											A6											A6											A6
A7	Proliferative Long COVID	23.0563	25.057	24.0264	23.4836	23.5184	-0.507989	-0.349989	1.27455		A7	Proliferative Long COVID	23.0563	25.057	24.0264	22.5768	22.664	-1.36239	0.624613	0.648594		A7	Proliferative Long COVID	23.0563	25.057	24.0264	24.3025	24.163	0.13658	-1.00542	2.00753		A7	Proliferative Long COVID	23.0563	25.057	24.0264	26.1298	26.1438	2.11741	-0.575593	1.49029
A8	Proliferative Long COVID	23.0453	25.0003		23.5532						A8	Proliferative Long COVID	23.0453	25.0003		22.7361						A8	Proliferative Long COVID	23.0453	25.0003		24.0349						A8	Proliferative Long COVID	23.0453	25.0003		26.1378
A9	Proliferative Long COVID	23.0382	25.0863		Undetermined						A9	Proliferative Long COVID	23.0382	25.0863		22.6791						A9	Proliferative Long COVID	23.0382	25.0863		24.1515						A9	Proliferative Long COVID	23.0382	25.0863		26.1638
A10	Proliferative Long COVID		24.9745	24.1457	23.5717	23.5854	-0.560358	-0.402358	1.32167		A10	Proliferative Long COVID		24.9745	24.1457	22.8409	22.7709	-1.37483	0.612174	0.65421		A10	Proliferative Long COVID		24.9745	24.1457	24.3235	24.3448	0.199065	-0.942935	1.92243		A10	Proliferative Long COVID		24.9745	24.1457	26.2694	26.2338	2.08805	-0.604954	1.52093
A11	Proliferative Long COVID	22.9456	25.0411		23.5817						A11	Proliferative Long COVID	22.9456	25.0411		22.7916						A11	Proliferative Long COVID	22.9456	25.0411		24.4261						A11	Proliferative Long COVID	22.9456	25.0411		26.1642
A12	Proliferative Long COVID	22.8962	24.9798		23.6026						A12	Proliferative Long COVID	22.8962	24.9798		22.6802						A12	Proliferative Long COVID	22.8962	24.9798		24.2847						A12	Proliferative Long COVID	22.8962	24.9798		26.2677
A13	Proliferative Long COVID	23.0357	25.4533	24.2843	24.0505	23.9071	-0.377243	-0.219243	1.16412		A13	Proliferative Long COVID	23.0357	25.4533	24.2843	23.1317	23.0623	-1.222	0.764996	0.588455		A13	Proliferative Long COVID	23.0357	25.4533	24.2843	24.2424	24.125	-0.159333	-1.30133	2.46456		A13	Proliferative Long COVID	23.0357	25.4533	24.2843	26.4284	26.3867	2.10235	-0.590651	1.50593
A14	Proliferative Long COVID	23.24	25.4068		23.8187						A14	Proliferative Long COVID	23.24	25.4068		22.8959						A14	Proliferative Long COVID	23.24	25.4068		24.0957						A14	Proliferative Long COVID	23.24	25.4068		26.2942
A15	Proliferative Long COVID	23.1226	25.6204		23.852						A15	Proliferative Long COVID	23.1226	25.6204		23.1594						A15	Proliferative Long COVID	23.1226	25.6204		24.0368						A15	Proliferative Long COVID	23.1226	25.6204		26.4373
A16	Proliferative Long COVID	22.6373	25.4045	23.8019	Undetermined	23.7406	-0.061347	0.096653	0.9352		A16	Proliferative Long COVID	22.6373	25.4045	23.8019	22.5157	22.6531	-1.14878	0.838215	0.559335		A16	Proliferative Long COVID	22.6373	25.4045	23.8019	24.5077	24.684	0.882057	-0.259943	1.19743		A16	Proliferative Long COVID	22.6373	25.4045	23.8019	26.2306	26.1306	2.32871	-0.36429	1.28725
A17	Proliferative Long COVID	22.4473	24.9327		23.814						A17	Proliferative Long COVID	22.4473	24.9327		22.5471						A17	Proliferative Long COVID	22.4473	24.9327		24.8513						A17	Proliferative Long COVID	22.4473	24.9327		26.0254
A18	Proliferative Long COVID	22.6125	24.9837		23.6672						A18	Proliferative Long COVID	22.6125	24.9837		22.8967						A18	Proliferative Long COVID	22.6125	24.9837		24.693						A18	Proliferative Long COVID	22.6125	24.9837		26.1359
A19	Proliferative Long COVID	22.7514	24.6051	23.6481	23.3601	23.3183	-0.329799	-0.171799	1.12646		A19	Proliferative Long COVID	22.7514	24.6051	23.6481	22.1924	22.1268	-1.52132	0.465684	0.724128		A19	Proliferative Long COVID	22.7514	24.6051	23.6481	23.4574	23.4998	-0.148326	-1.29033	2.44583		A19	Proliferative Long COVID	22.7514	24.6051	23.6481	26.0051	26.027	2.37895	-0.314054	1.2432
A20	Proliferative Long COVID	22.658	24.5932		23.2741						A20	Proliferative Long COVID	22.658	24.5932		22.1242						A20	Proliferative Long COVID	22.658	24.5932		23.4618						A20	Proliferative Long COVID	22.658	24.5932		26.095
A21	Proliferative Long COVID	22.7515	24.6432		23.3206						A21	Proliferative Long COVID	22.7515	24.6432		22.0638						A21	Proliferative Long COVID	22.7515	24.6432		23.5801						A21	Proliferative Long COVID	22.7515	24.6432		25.9809
A22	Proliferative Long COVID	22.2322	24.8811	23.5697	24.1913	24.205	0.635329	0.793329	0.577011		A22	Proliferative Long COVID	22.2322	24.8811	23.5697	22.8322	22.7842	-0.785545	1.20145	0.434837		A22	Proliferative Long COVID	22.2322	24.8811	23.5697	25.6273	25.6018	2.03208	0.890077	0.539585		A22	Proliferative Long COVID	22.2322	24.8811	23.5697	26.0255	26.018	2.44833	-0.244674	1.18483
A23	Proliferative Long COVID	22.3778	24.953		24.2188						A23	Proliferative Long COVID	22.3778	24.953		22.7674						A23	Proliferative Long COVID	22.3778	24.953		25.6499						A23	Proliferative Long COVID	22.3778	24.953		25.9718
A24	Proliferative Long COVID	22.2453	24.9515								A24	Proliferative Long COVID	22.2453	24.9515		22.753						A24	Proliferative Long COVID	22.2453	24.9515		25.5282						A24	Proliferative Long COVID	22.2453	24.9515		26.0568
B1	Proliferative Long COVID	22.3487	24.8947	23.6139	22.9833	23.1003	-0.513589	-0.355589	1.27951		B1	Proliferative Long COVID	22.3487	24.8947	23.6139	22.1284	22.003	-1.61085	0.376146	0.770493		B1	Proliferative Long COVID	22.3487	24.8947	23.6139	23.5689	23.5846	-0.0293007	-1.1713	2.25215		B1	Proliferative Long COVID	22.3487	24.8947	23.6139	25.5382	25.4426	1.82869	-0.86431	1.82047
B2	Proliferative Long COVID	22.3316	24.9763		23.25						B2	Proliferative Long COVID	22.3316	24.9763		21.8171						B2	Proliferative Long COVID	22.3316	24.9763		23.7144						B2	Proliferative Long COVID	22.3316	24.9763		25.4456
B3	Proliferative Long COVID	22.5148	24.8158		23.0676						B3	Proliferative Long COVID	22.5148	24.8158		22.0636						B3	Proliferative Long COVID	22.5148	24.8158		23.4706						B3	Proliferative Long COVID	22.5148	24.8158		25.344
B4	Proliferative Control	24.2418	26.6492	25.3967	24.5123	24.6189	-0.777834	-0.619834	1.5367		B4	Proliferative Control	24.2418	26.6492	25.3967	22.223	23.6409	-1.75588	0.231117	0.851975		B4	Proliferative Control	24.2418	26.6492	25.3967	26.1673	26.1536	0.756807	-0.385193	1.30603		B4	Proliferative Control	24.2418	26.6492	25.3967	27.6781	27.5598	2.16308	-0.529917	1.44385
B5	Proliferative Control	24.1325	26.5462		24.7573						B5	Proliferative Control	24.1325	26.5462		24.3509						B5	Proliferative Control	24.1325	26.5462		26.1653						B5	Proliferative Control	24.1325	26.5462		27.6594
B6	Proliferative Control	24.339	26.6388		24.5871						B6	Proliferative Control	24.339	26.6388		24.3487						B6	Proliferative Control	24.339	26.6388		26.128						B6	Proliferative Control	24.339	26.6388		27.342
B7	Proliferative Control	22.8012	25.2954	24.0446	23.1075	23.0895	-0.955131	-0.797131	1.73764		B7	Proliferative Control	22.8012	25.2954	24.0446	16.1679	20.0615	-3.98316	-1.99616	3.98936		B7	Proliferative Control	22.8012	25.2954	24.0446	23.9641	23.9633	-0.0813226	-1.22332	2.33484		B7	Proliferative Control	22.8012	25.2954	24.0446	25.7112	25.8427	1.7981	-0.894897	1.85948
B8	Proliferative Control	22.6955	25.4536		23.0634						B8	Proliferative Control	22.6955	25.4536		21.9358						B8	Proliferative Control	22.6955	25.4536		24.0192						B8	Proliferative Control	22.6955	25.4536		25.9731
B9	Proliferative Control	22.8673	25.3634		23.0977						B9	Proliferative Control	22.8673	25.3634		22.0808						B9	Proliferative Control	22.8673	25.3634		23.9066						B9	Proliferative Control	22.8673	25.3634		25.844
B10	Proliferative Control	22.7687	25.2225	24.0335	23.2756	23.3019	-0.731628	-0.573628	1.48826		B10	Proliferative Control	22.7687	25.2225	24.0335	22.3262	22.4329	-1.60062	0.38638	0.765047		B10	Proliferative Control	22.7687	25.2225	24.0335	24.0047	24.4024	0.368894	-0.773106	1.70894		B10	Proliferative Control	22.7687	25.2225	24.0335	26.5294	26.7917	2.75819	0.0651909	0.955819
B11	Proliferative Control	22.9291	25.232		23.3282						B11	Proliferative Control	22.9291	25.232		22.5396						B11	Proliferative Control	22.9291	25.232		24.527						B11	Proliferative Control	22.9291	25.232		26.9872
B12	Proliferative Control	23.0284	25.1869								B12	Proliferative Control	23.0284	25.1869								B12	Proliferative Control	23.0284	25.1869		24.6755						B12	Proliferative Control	23.0284	25.1869		26.8585
B13	Proliferative Control	23.152	25.0991	24.1373	22.3534	22.3561	-1.7812	-1.6232	3.08057		B13	Proliferative Control	23.152	25.0991	24.1373	22.4436	22.4365	-1.70079	0.286214	0.820051		B13	Proliferative Control	23.152	25.0991	24.1373		24.6859	0.548547	-0.593453	1.50885		B13	Proliferative Control	23.152	25.0991	24.1373	26.1279	25.8148	1.67747	-1.01553	2.02165
B14	Proliferative Control	23.2664	25.0849		22.3589						B14	Proliferative Control	23.2664	25.0849		22.3144						B14	Proliferative Control	23.2664	25.0849		24.7275						B14	Proliferative Control	23.2664	25.0849		25.6618
B15	Proliferative Control	23.2239	25.1081								B15	Proliferative Control	23.2239	25.1081		22.5516						B15	Proliferative Control	23.2239	25.1081		24.6442						B15	Proliferative Control	23.2239	25.1081		25.6548
B16	Proliferative Control	22.5647	24.7408	23.7128	23.2374	23.3073	-0.405408	-0.247408	1.18707		B16	Proliferative Control	22.5647	24.7408	23.7128	20.7919	20.8475	-2.86529	-0.878291	1.8382		B16	Proliferative Control	22.5647	24.7408	23.7128	23.9999	24.0158	0.303069	-0.838931	1.78872		B16	Proliferative Control	22.5647	24.7408	23.7128	25.2204	25.2984	1.58565	-1.10735	2.1545
B17	Proliferative Control	22.6146	24.9042		23.2851						B17	Proliferative Control	22.6146	24.9042		20.9031						B17	Proliferative Control	22.6146	24.9042		23.8683						B17	Proliferative Control	22.6146	24.9042		25.3797
B18	Proliferative Control	22.7064	24.9023		23.3995						B18	Proliferative Control	22.7064	24.9023								B18	Proliferative Control	22.7064	24.9023		24.1793						B18	Proliferative Control	22.7064	24.9023		25.2951
B19	Proliferative Control	22.5435	24.8606	23.695	23.0771	23.0561	-0.638909	-0.480909	1.39562		B19	Proliferative Control	22.5435	24.8606	23.695	21.394	21.2579	-2.43711	-0.450106	1.36614		B19	Proliferative Control	22.5435	24.8606	23.695	24.0064	24.1334	0.438378	-0.703622	1.62859		B19	Proliferative Control	22.5435	24.8606	23.695	25.3464	25.3464	1.65143	-1.04157	2.05847
B20	Proliferative Control	22.647	24.8559		23.0351						B20	Proliferative Control	22.647	24.8559		21.223						B20	Proliferative Control	22.647	24.8559		24.1758						B20	Proliferative Control	22.647	24.8559		25.3366
B21	Proliferative Control	22.5267	24.9042								B21	Proliferative Control	22.5267	24.9042		21.1567						B21	Proliferative Control	22.5267	24.9042		24.218						B21	Proliferative Control	22.5267	24.9042		25.3563
B22	Proliferative Control	23.1348	24.6421	23.9635	23.2764	23.1487	-0.814755	-0.656755	1.57653		B22	Proliferative Control	23.1348	24.6421	23.9635	21.3831	21.4976	-2.46591	-0.478907	1.39369		B22	Proliferative Control	23.1348	24.6421	23.9635	23.3812	23.4243	-0.539217	-1.68122	3.20698		B22	Proliferative Control	23.1348	24.6421	23.9635	27.1252	26.9675	3.00398	0.310983	0.806092
B23	Proliferative Control	23.2377	24.6663		23.0435						B23	Proliferative Control	23.2377	24.6663		21.612						B23	Proliferative Control	23.2377	24.6663		23.2359						B23	Proliferative Control	23.2377	24.6663		27.03
B24	Proliferative Control	23.1972	24.9818		23.1263						B24	Proliferative Control	23.1972	24.9818								B24	Proliferative Control	23.1972	24.9818		23.6557						B24	Proliferative Control	23.1972	24.9818		26.7472
C1	Proliferative Control	22.6902	24.5965	23.7071	22.6163	22.6336	-1.07345	-0.915454	1.88616		C1	Proliferative Control	22.6902	24.5965	23.7071	21.6266	21.7276	-1.97944	0.00756148	0.994772		C1	Proliferative Control	22.6902	24.5965	23.7071	24.0875	24.2725	0.565405	-0.576595	1.49132		C1	Proliferative Control	22.6902	24.5965	23.7071	25.452	25.5206	1.81353	-0.879467	1.8397
C2	Proliferative Control	22.7888	24.9358		22.6509						C2	Proliferative Control	22.7888	24.9358		21.8286						C2	Proliferative Control	22.7888	24.9358		24.4626						C2	Proliferative Control	22.7888	24.9358		25.5652
C3	Proliferative Control	22.6489	24.7152								C3	Proliferative Control	22.6489	24.7152								C3	Proliferative Control	22.6489	24.7152		24.2673						C3	Proliferative Control	22.6489	24.7152		25.5446
C4	Proliferative Control	22.8335	24.3109	23.542	23.3899	23.3547	-0.1873	-0.0292996	1.02052		C4	Proliferative Control	22.8335	24.3109	23.542	22.2592	22.204	-1.33794	0.649059	0.637696		C4	Proliferative Control	22.8335	24.3109	23.542	24.5093	24.3938	0.85178	-0.29022	1.22283		C4	Proliferative Control	22.8335	24.3109	23.542	26.2524	26.1334	2.59144	-0.101563	1.07294
C5	Proliferative Control	22.7124	24.3962								C5	Proliferative Control	22.7124	24.3962		22.1489						C5	Proliferative Control	22.7124	24.3962		24.4436						C5	Proliferative Control	22.7124	24.3962		26.1047
C6	Proliferative Control	22.6623	24.4229		23.3194						C6	Proliferative Control	22.6623	24.4229								C6	Proliferative Control	22.6623	24.4229		24.2283						C6	Proliferative Control	22.6623	24.4229		26.0431
C7	Proliferative Control	23.1275	24.591	23.8146		23.3327	-0.481911	-0.323911	1.25172		C7	Proliferative Control	23.1275	24.591	23.8146	22.7394	22.7804	-1.03425	0.952748	0.516647		C7	Proliferative Control	23.1275	24.591	23.8146	24.9776	24.7939	0.979295	-0.162705	1.11938		C7	Proliferative Control	23.1275	24.591	23.8146	26.8613	26.9034	3.0888	0.395798	0.760069
C8	Proliferative Control	23.0404	24.5168		23.3847						C8	Proliferative Control	23.0404	24.5168		22.8514						C8	Proliferative Control	23.0404	24.5168		24.4727						C8	Proliferative Control	23.0404	24.5168		26.7919
C9	Proliferative Control	23.1415	24.5365		23.2807						C9	Proliferative Control	23.1415	24.5365		22.7503						C9	Proliferative Control	23.1415	24.5365		24.9315						C9	Proliferative Control	23.1415	24.5365		27.0571
C10	Proliferative Control	22.7473	24.6126	23.6525	23.1989	23.1911	-0.461358	-0.303358	1.23401		C10	Proliferative Control	22.7473	24.6126	23.6525	21.7999	21.9466	-1.70587	0.281134	0.822944		C10	Proliferative Control	22.7473	24.6126	23.6525	24.0246	24.046	0.39346	-0.74854	1.68009		C10	Proliferative Control	22.7473	24.6126	23.6525	26.2802	26.2189	2.56642	-0.126577	1.0917
C11	Proliferative Control	22.7088	24.5689		23.2258						C11	Proliferative Control	22.7088	24.5689		21.9753						C11	Proliferative Control	22.7088	24.5689		24.1727						C11	Proliferative Control	22.7088	24.5689		26.3943
C12	Proliferative Control	22.8635	24.5161		23.1487						C12	Proliferative Control	22.8635	24.5161		22.0647						C12	Proliferative Control	22.8635	24.5161		23.9406						C12	Proliferative Control	22.8635	24.5161		25.9822
C13	Proliferative Control	22.8961	24.7046	23.8689	22.5708	22.4846	-1.38433	-1.22633	2.33971		C13	Proliferative Control	22.8961	24.7046	23.8689		20.9498	-2.91912	-0.932122	1.90808		C13	Proliferative Control	22.8961	24.7046	23.8689	23.4199	23.4799	-0.389002	-1.531	2.88986		C13	Proliferative Control	22.8961	24.7046	23.8689	24.7516	24.7018	0.832835	-1.86016	3.63049
C14	Proliferative Control	22.8043	24.5118		22.4915						C14	Proliferative Control	22.8043	24.5118		21.0287						C14	Proliferative Control	22.8043	24.5118		23.2426						C14	Proliferative Control	22.8043	24.5118		24.6453
C15	Proliferative Control		24.5037		22.3915						C15	Proliferative Control		24.5037		20.8709						C15	Proliferative Control		24.5037		23.7773						C15	Proliferative Control		24.5037		24.7083
C16	Proliferative Control	22.6422	24.416	23.5566	21.9064	22.0519	-1.50462	-1.34662	2.54315		C16	Proliferative Control	22.6422	24.416	23.5566	21.4909	21.7681	-1.78841	0.198585	0.871405		C16	Proliferative Control	22.6422	24.416	23.5566	23.8437	23.7341	0.177533	-0.964467	1.95134		C16	Proliferative Control	22.6422	24.416	23.5566	25.3797	25.27	1.71344	-0.979563	1.97187
C17	Proliferative Control	22.5999	24.5831		22.1855						C17	Proliferative Control	22.5999	24.5831		21.8559						C17	Proliferative Control	22.5999	24.5831		23.7771						C17	Proliferative Control	22.5999	24.5831		25.2198
C18	Proliferative Control	22.7152	24.4916		22.064						C18	Proliferative Control	22.7152	24.4916		21.9577						C18	Proliferative Control	22.7152	24.4916		23.5815						C18	Proliferative Control	22.7152	24.4916		25.2104
C19	Proliferative Control	22.8573	24.5208	23.6074	23.4595	23.3737	-0.233627	-0.0756272	1.05382		C19	Proliferative Control	22.8573	24.5208	23.6074	21.4154	21.4742	-2.13322	-0.146217	1.10666		C19	Proliferative Control	22.8573	24.5208	23.6074	23.8834	23.9207	0.313284	-0.828716	1.7761		C19	Proliferative Control	22.8573	24.5208	23.6074	25.3391	25.2465	1.63911	-1.05389	2.07611
C20	Proliferative Control	22.6689	24.4525		23.2955						C20	Proliferative Control	22.6689	24.4525		21.5835						C20	Proliferative Control	22.6689	24.4525		23.9579						C20	Proliferative Control	22.6689	24.4525		25.1609
C21	Proliferative Control	22.8712	24.3602		23.3662						C21	Proliferative Control	22.8712	24.3602		21.4236						C21	Proliferative Control	22.8712	24.3602								C21	Proliferative Control	22.8712	24.3602		25.2395
C22	Secretory long COVID		24.3581	23.7748	23.0007	23.0687	-0.706081	-0.548081	1.46214		C22	Secretory long COVID		24.3581	23.7748	21.8739	21.8683	-1.90649	0.0805061	0.945726		C22	Secretory long COVID		24.3581	23.7748	24.0394	24.0317	0.256886	-0.885114	1.84691		C22	Secretory long COVID		24.3581	23.7748	26.4219	26.056	2.28116	-0.411838	1.33038
C23	Secretory long COVID	23.0373	24.269		23.137						C23	Secretory long COVID	23.0373	24.269		21.5346						C23	Secretory long COVID	23.0373	24.269		23.9768						C23	Secretory long COVID	23.0373	24.269		25.9279
C24	Secretory long COVID	22.9688	24.284		23.0684						C24	Secretory long COVID	22.9688	24.284		22.1964						C24	Secretory long COVID	22.9688	24.284		24.0788						C24	Secretory long COVID	22.9688	24.284		25.818
D1	Secretory long COVID	22.7965	24.2612	23.5458	22.722	22.6869	-0.858876	-0.700876	1.62549		D1	Secretory long COVID	22.7965	24.2612	23.5458	22.8644	22.8817	-0.664093	1.32291	0.399729		D1	Secretory long COVID	22.7965	24.2612	23.5458	24.7849	24.7402	1.19441	0.0524081	0.964325		D1	Secretory long COVID	22.7965	24.2612	23.5458	27.0171	27.0368	3.49096	0.797957	0.575163
D2	Secretory long COVID	22.7203	24.405		22.6019						D2	Secretory long COVID	22.7203	24.405								D2	Secretory long COVID	22.7203	24.405		24.9103						D2	Secretory long COVID	22.7203	24.405		26.9482
D3	Secretory long COVID	22.9587	24.2026		22.7369						D3	Secretory long COVID	22.9587	24.2026		22.899						D3	Secretory long COVID	22.9587	24.2026		24.5254						D3	Secretory long COVID	22.9587	24.2026		27.145
D4	Secretory long COVID	22.2878	24.1311	23.1676	25.0956	25.0238	1.85616	2.01416	0.247558		D4	Secretory long COVID	22.2878	24.1311	23.1676	24.3567	24.3931	1.22544	3.21244	0.107884		D4	Secretory long COVID	22.2878	24.1311	23.1676	26.8643	26.8123	3.64472	2.50272	0.176444		D4	Secretory long COVID	22.2878	24.1311	23.1676	27.4996	27.515	4.34737	1.65437	0.317675
D5	Secretory long COVID	22.2376	24.0251		25.0363						D5	Secretory long COVID	22.2376	24.0251		24.5557						D5	Secretory long COVID	22.2376	24.0251		26.8058						D5	Secretory long COVID	22.2376	24.0251		27.5403
D6	Secretory long COVID	22.2487	24.1872		24.9394						D6	Secretory long COVID	22.2487	24.1872		24.2667						D6	Secretory long COVID	22.2487	24.1872		26.7669						D6	Secretory long COVID	22.2487	24.1872		27.5051
D7	Secretory long COVID	22.2919	24.2369	23.3375	23.709	23.7218	0.384337	0.542337	0.686658		D7	Secretory long COVID	22.2919	24.2369	23.3375	23.9477	23.7754	0.437956	2.42496	0.186215		D7	Secretory long COVID	22.2919	24.2369	23.3375	25.8473	25.7188	2.38127	1.23927	0.423586		D7	Secretory long COVID	22.2919	24.2369	23.3375	27.554	27.5567	4.21922	3.98257	0.0632597
D8	Secretory long COVID	22.5079	24.1683		23.8132						D8	Secretory long COVID	22.5079	24.1683		23.6512						D8	Secretory long COVID	22.5079	24.1683		25.845						D8	Secretory long COVID	22.5079	24.1683		27.6455
D9	Secretory long COVID	22.5476	24.3791		23.6433						D9	Secretory long COVID	22.5476	24.3791		23.7274						D9	Secretory long COVID	22.5476	24.3791		25.464						D9	Secretory long COVID	22.5476	24.3791		27.4706
D10	Secretory Control	22.9628	24.9123	23.8843	25.886	25.8347	1.95039	2.10839	0.231906		D10	Secretory Control	22.9628	24.9123	23.8843	24.1271	24.0903	0.205998	2.193	0.218696		D10	Secretory Control	22.9628	24.9123	23.8843	26.6173	26.8075	2.92319	1.78119	0.290944		D10	Secretory Control	22.9628	24.9123	23.8843	27.5846	27.4238	3.53947	0.846474	0.556142
D11	Secretory Control	22.9907	24.7917		25.7608						D11	Secretory Control	22.9907	24.7917		23.9748						D11	Secretory Control	22.9907	24.7917		26.7763						D11	Secretory Control	22.9907	24.7917		27.3247
D12	Secretory Control	22.9366	24.8226		25.8572						D12	Secretory Control	22.9366	24.8226		24.169						D12	Secretory Control	22.9366	24.8226		27.0288						D12	Secretory Control	22.9366	24.8226		27.3619
D13	Secretory Control	22.5348	24.4925	23.4828	24.8467	24.9135	1.4307	1.5887	0.332471		D13	Secretory Control	22.5348	24.4925	23.4828		23.9046	0.421838	2.40884	0.188307		D13	Secretory Control	22.5348	24.4925	23.4828		26.7545	3.27173	2.12973	0.2285		D13	Secretory Control	22.5348	24.4925	23.4828	26.4485	26.5622	3.07943	0.386425	0.765023
D14	Secretory Control	22.4867	24.503		24.9139						D14	Secretory Control	22.4867	24.503		23.9324						D14	Secretory Control	22.4867	24.503		26.7517						D14	Secretory Control	22.4867	24.503		26.5234
D15	Secretory Control	22.5389	24.4642		24.9798						D15	Secretory Control	22.5389	24.4642		23.8769						D15	Secretory Control	22.5389	24.4642		26.7573						D15	Secretory Control	22.5389	24.4642		26.7147
D16	Secretory Control	22.7366	24.5001	23.6017	25.0926	25.0953	1.49361	1.65161	0.318286		D16	Secretory Control	22.7366	24.5001	23.6017	23.9076	23.8734	0.271733	2.25873	0.208955		D16	Secretory Control	22.7366	24.5001	23.6017	26.3947	26.4593	2.8576	1.7156	0.304476		D16	Secretory Control	22.7366	24.5001	23.6017	26.3926	26.4704	2.86873	0.175733	0.885317
D17	Secretory Control	22.6106	24.5216		25.0095						D17	Secretory Control	22.6106	24.5216		23.7887						D17	Secretory Control	22.6106	24.5216		26.5239						D17	Secretory Control	22.6106	24.5216		26.5246
D18	Secretory Control	22.8306	24.5126		25.1838						D18	Secretory Control	22.8306	24.5126		23.924						D18	Secretory Control	22.8306	24.5126		Undetermined						D18	Secretory Control	22.8306	24.5126		26.4941
D19	Secretory Control	23.3408	25.465	24.367	26.4766	26.398	2.03102	2.18902	0.219301		D19	Secretory Control	23.3408	25.465	24.367	25.047	24.9935	0.626502	2.6135	0.163402		D19	Secretory Control	23.3408	25.465	24.367	25.8212	26.5816	2.21457	1.07257	0.475473		D19	Secretory Control	23.3408	25.465	24.367	29.1664	29.1823	4.81529	2.12229	0.229681
D20	Secretory Control	23.2109	25.4198		26.2749						D20	Secretory Control	23.2109	25.4198								D20	Secretory Control	23.2109	25.4198		26.9837						D20	Secretory Control	23.2109	25.4198		29.236
D21	Secretory Control	23.315	25.6008		26.4426						D21	Secretory Control	23.315	25.6008		24.94						D21	Secretory Control	23.315	25.6008		26.9398						D21	Secretory Control	23.315	25.6008		29.1446
D22	Secretory Control	22.3991	23.9971	23.4102	23.1011	23.0924	-0.31773	-0.15973	1.11708		D22	Secretory Control	22.3991	23.9971	23.4102	23.4834	23.4967	0.0865585	2.07356	0.237573		D22	Secretory Control	22.3991	23.9971	23.4102	25.3056	25.3292	1.91904	0.777042	0.583562		D22	Secretory Control	22.3991	23.9971	23.4102	27.265	27.2089	3.79877	1.10577	0.464655
D23	Secretory Control	22.407	24.15		23.167						D23	Secretory Control	22.407	24.15		23.5833						D23	Secretory Control	22.407	24.15		25.4957						D23	Secretory Control	22.407	24.15		27.0933
D24	Secretory Control		24.1732		23.0092						D24	Secretory Control		24.1732		23.4234						D24	Secretory Control		24.1732		25.1864						D24	Secretory Control		24.1732		27.2686
E1	Secretory Control	22.8484	24.2734	23.5215	24.8902	24.9068	1.38533	1.54333	0.343093		E1	Secretory Control	22.8484	24.2734	23.5215	24.2042	24.3244	0.80293	2.78993	0.144593		E1	Secretory Control	22.8484	24.2734	23.5215	26.7179	26.744	3.2225	2.0805	0.236432		E1	Secretory Control	22.8484	24.2734	23.5215	28.2827	28.2005	4.67898	1.98598	0.252442
E2	Secretory Control	22.6933	24.3769		24.9377						E2	Secretory Control	22.6933	24.3769		24.5573						E2	Secretory Control	22.6933	24.3769		26.8904						E2	Secretory Control	22.6933	24.3769		28.103
E3	Secretory Control	22.7411	24.2725		24.8926						E3	Secretory Control	22.7411	24.2725		24.2118						E3	Secretory Control	22.7411	24.2725		26.6237						E3	Secretory Control	22.7411	24.2725		28.2157
E4	Secretory Control	26.2184	26.521	26.3257	24.2728	24.3378	-1.9879	-1.8299	3.55512		E4	Secretory Control	26.2184	26.521	26.3257	25.5718	25.757	-0.568699	1.4183	0.374153		E4	Secretory Control	26.2184	26.521	26.3257	26.7226	26.6702	0.34452	-0.79748	1.73806		E4	Secretory Control	26.2184	26.521	26.3257	29.8503	29.8023	3.47659	0.783588	0.58092
E5	Secretory Control	26.1386	26.4236		24.4238						E5	Secretory Control	26.1386	26.4236		25.8958						E5	Secretory Control	26.1386	26.4236		26.9121						E5	Secretory Control	26.1386	26.4236		29.7666
E6	Secretory Control	26.0643	26.5927		24.3168						E6	Secretory Control	26.0643	26.5927		25.8034						E6	Secretory Control	26.0643	26.5927		26.3759						E6	Secretory Control	26.0643	26.5927		29.79
E7	Secretory Control	23.2274	24.6454	23.8807		23.9855	0.104875	0.262875	0.833426		E7	Secretory Control	23.2274	24.6454	23.8807	23.6065	23.5152	-0.365475	1.62153	0.324992		E7	Secretory Control	23.2274	24.6454	23.8807	25.1533	25.2619	1.38121	0.239213	0.847207		E7	Secretory Control	23.2274	24.6454	23.8807	27.4975	27.578	3.69732	1.00432	0.498505
E8	Secretory Control	23.1462	24.612		23.9794						E8	Secretory Control	23.1462	24.612		23.1362						E8	Secretory Control	23.1462	24.612								E8	Secretory Control	23.1462	24.612		27.5567
E9	Secretory Control	23.182	24.5337		23.9917						E9	Secretory Control	23.182	24.5337		23.8028						E9	Secretory Control	23.182	24.5337		25.3705						E9	Secretory Control	23.182	24.5337		27.6798
E10	Menstrual long COVID	23.5406	25.3352	24.2882	24.1886	24.2231	-0.0650979	0.0929021	0.937635		E10	Menstrual long COVID	23.5406	25.3352	24.2882	23.3327	23.3805	-0.907731	1.07927	0.473269		E10	Menstrual long COVID	23.5406	25.3352	24.2882	25.5346	25.5531	1.26488	0.122875	0.918356		E10	Menstrual long COVID	23.5406	25.3352	24.2882	26.3962	26.5872	2.29901	-0.393989	1.31402
E11	Menstrual long COVID	23.3192	25.1195		24.2265						E11	Menstrual long COVID	23.3192	25.1195		23.3464						E11	Menstrual long COVID	23.3192	25.1195		25.5729						E11	Menstrual long COVID	23.3192	25.1195		26.6717
E12	Menstrual long COVID	23.3542	25.1617		24.2543						E12	Menstrual long COVID	23.3542	25.1617		23.4622						E12	Menstrual long COVID	23.3542	25.1617		25.5517						E12	Menstrual long COVID	23.3542	25.1617		26.6937
E13	Menstrual long COVID	23.1764	25.2338	24.1732	23.3468	23.3325	-0.840676	-0.682676	1.60511		E13	Menstrual long COVID	23.1764	25.2338	24.1732	24.229	23.9868	-0.186394	1.80061	0.287054		E13	Menstrual long COVID	23.1764	25.2338	24.1732	26.4525	26.2637	2.09048	0.948475	0.51818		E13	Menstrual long COVID	23.1764	25.2338	24.1732	25.4958	25.7334	1.5602	-1.1328	2.19284
E14	Menstrual long COVID	23.1933	25.0959		23.3945						E14	Menstrual long COVID	23.1933	25.0959		23.9668						E14	Menstrual long COVID	23.1933	25.0959		26.2468						E14	Menstrual long COVID	23.1933	25.0959		25.8403
E15	Menstrual long COVID	23.3139	25.1418		23.2562						E15	Menstrual long COVID	23.3139	25.1418		23.7647						E15	Menstrual long COVID	23.3139	25.1418		26.0918						E15	Menstrual long COVID	23.3139	25.1418		25.8642
E16	Menstrual long COVID	23.6526	25.705	24.6836	25.1315	25.1819	0.498327	0.656327	0.634491		E16	Menstrual long COVID	23.6526	25.705	24.6836	25.9613	25.9202	1.2366	3.2236	0.107053		E16	Menstrual long COVID	23.6526	25.705	24.6836		28.3837	3.70012	2.55812	0.169796		E16	Menstrual long COVID	23.6526	25.705	24.6836	27.8725	27.8364	3.15278	0.459781	0.727096
E17	Menstrual long COVID	23.6155	25.7992		25.1818						E17	Menstrual long COVID	23.6155	25.7992		25.7838						E17	Menstrual long COVID	23.6155	25.7992		28.3117						E17	Menstrual long COVID	23.6155	25.7992		27.967
E18	Menstrual long COVID	23.5757	25.8993		25.2324						E18	Menstrual long COVID	23.5757	25.8993		26.0155						E18	Menstrual long COVID	23.5757	25.8993		28.4558						E18	Menstrual long COVID	23.5757	25.8993		27.6696
E19	Menstrual long COVID	23.398	24.8802	24.0326	24.588	24.6066	0.573954	0.731954	0.602088		E19	Menstrual long COVID	23.398	24.8802	24.0326	25.9603	26.0005	1.96786	3.95486	0.0644865		E19	Menstrual long COVID	23.398	24.8802	24.0326	27.9882	28.2517	4.2191	3.0771	0.118495		E19	Menstrual long COVID	23.398	24.8802	24.0326	27.5724	27.3881	3.35549	0.66249	0.631787
E20	Menstrual long COVID	23.1463	24.8347								E20	Menstrual long COVID	23.1463	24.8347		25.9649						E20	Menstrual long COVID	23.1463	24.8347		28.6425						E20	Menstrual long COVID	23.1463	24.8347		27.3172
E21	Menstrual long COVID	23.2286	24.7862		24.6252						E21	Menstrual long COVID	23.2286	24.7862		26.0762						E21	Menstrual long COVID	23.2286	24.7862		28.1245						E21	Menstrual long COVID	23.2286	24.7862		27.2747
E22	Menstrual long COVID	23.7469	25.7061	24.6672	26.1594	25.9791	1.31188	1.46988	0.361012		E22	Menstrual long COVID	23.7469	25.7061	24.6672		26.1844	1.51722	3.50422	0.0881299		E22	Menstrual long COVID	23.7469	25.7061	24.6672	27.5741	27.6452	2.97796	1.83596	0.280104		E22	Menstrual long COVID	23.7469	25.7061	24.6672	30.1402	30.0221	5.35485	2.66185	0.158017
E23	Menstrual long COVID	23.7306	25.6699		25.7901						E23	Menstrual long COVID	23.7306	25.6699		25.9361						E23	Menstrual long COVID	23.7306	25.6699		27.5662						E23	Menstrual long COVID	23.7306	25.6699		29.9353
E24	Menstrual long COVID	23.6271	25.6409		25.9878						E24	Menstrual long COVID	23.6271	25.6409		26.4328						E24	Menstrual long COVID	23.6271	25.6409		27.7953						E24	Menstrual long COVID	23.6271	25.6409		29.9907
F1	Menstrual Control	24.0257	26.654	25.541	24.8851	24.9047	-0.636311	-0.478311	0		F1	Menstrual Control	24.0257	26.654	25.541	25.1592	25.4305	-0.110491	1.87651	0.272342		F1	Menstrual Control	24.0257	26.654	25.541	27.1143	26.9983	1.45726	0.315261	0.803706		F1	Menstrual Control	24.0257	26.654	25.541	27.9651	28.0736	2.53257	-0.160426	1.11762
F2	Menstrual Control		26.5385								F2	Menstrual Control		26.5385		25.4694						F2	Menstrual Control		26.5385		26.4344						F2	Menstrual Control		26.5385		28.2043
F3	Menstrual Control	24.096	26.5417		24.9243						F3	Menstrual Control	24.096	26.5417		25.663						F3	Menstrual Control	24.096	26.5417		27.4461						F3	Menstrual Control	24.096	26.5417		28.0513
F4	Menstrual Control	21.5656	24.3386	22.872	22.1318	22.1561	-0.715848	-0.557848	1.47207		F4	Menstrual Control	21.5656	24.3386	22.872	22.3621	22.2282	-0.643813	1.34319	0.394149		F4	Menstrual Control	21.5656	24.3386	22.872	24.8058	24.7166	1.84465	0.702647	0.614444		F4	Menstrual Control	21.5656	24.3386	22.872	24.9922	25.0245	2.15249	-0.540507	1.45448
F5	Menstrual Control	21.4948	24.1918		22.1486						F5	Menstrual Control	21.4948	24.1918		22.2748						F5	Menstrual Control	21.4948	24.1918		24.5331						F5	Menstrual Control	21.4948	24.1918		25.0577
F6	Menstrual Control	21.5801	24.3059		22.188						F6	Menstrual Control	21.5801	24.3059		22.0476						F6	Menstrual Control	21.5801	24.3059		24.8111						F6	Menstrual Control	21.5801	24.3059		25.0236
F7	Menstrual Control	23.9369	25.9135	24.8648	24.5981	24.5879	-0.276923	-0.118923	1.08592		F7	Menstrual Control	23.9369	25.9135	24.8648	26.0374	25.9561	1.09128	3.07828	0.118398		F7	Menstrual Control	23.9369	25.9135	24.8648	28.1455	28.032	3.16717	2.02517	0.245676		F7	Menstrual Control	23.9369	25.9135	24.8648	27.2373	27.3812	2.51634	-0.176658	1.13026
F8	Menstrual Control	23.8694	25.4955		24.5667						F8	Menstrual Control	23.8694	25.4955		25.8953						F8	Menstrual Control	23.8694	25.4955		27.8043						F8	Menstrual Control	23.8694	25.4955		27.3823
F9	Menstrual Control	24.0284	26.0548		24.5989						F9	Menstrual Control	24.0284	26.0548		25.9356						F9	Menstrual Control	24.0284	26.0548		28.1461						F9	Menstrual Control	24.0284	26.0548		27.5238
F10	Menstrual Control	24.7208	26.4637	25.6625	27.4626	27.3711	1.70861	1.86661	0.274217		F10	Menstrual Control	24.7208	26.4637	25.6625	28.5525	28.6206	2.95808	4.94508	0.0324626		F10	Menstrual Control	24.7208	26.4637	25.6625	30.7924	30.5815	4.91899	3.77699	0.0729479		F10	Menstrual Control	24.7208	26.4637	25.6625	29.8531	29.9003	4.23781	1.54481	0.342742
F11	Menstrual Control	24.6956	26.5717		27.3402						F11	Menstrual Control	24.6956	26.5717		28.5822						F11	Menstrual Control	24.6956	26.5717		30.5043						F11	Menstrual Control	24.6956	26.5717		29.8897
F12	Menstrual Control	24.7565	26.8754		27.3106						F12	Menstrual Control	24.7565	26.8754		28.7271						F12	Menstrual Control	24.7565	26.8754		30.4479						F12	Menstrual Control	24.7565	26.8754		29.9582
F13	Menstrual Control	24.4642	26.9669	25.6974	26.6905	26.721	1.02352	1.18152	0.440885		F13	Menstrual Control	24.4642	26.9669	25.6974	28.2627	28.1467	2.44924	4.43624	0.0461912		F13	Menstrual Control	24.4642	26.9669	25.6974	30.0109	30.1803	4.4829	3.3409	0.0986933		F13	Menstrual Control	24.4642	26.9669	25.6974	28.9518	28.8761	3.17862	0.485621	0.71419
F14	Menstrual Control	24.472	26.9701		26.8213						F14	Menstrual Control	24.472	26.9701		28.2372						F14	Menstrual Control	24.472	26.9701		30.4671						F14	Menstrual Control	24.472	26.9701		28.8999
F15	Menstrual Control	24.4812	27.0143		26.6511						F15	Menstrual Control	24.4812	27.0143		27.9401						F15	Menstrual Control	24.4812	27.0143		30.0631						F15	Menstrual Control	24.4812	27.0143		28.7764
F16	Menstrual Control	24.0079	26.088	25.1031	23.5478	23.6143	-1.48879	-1.33079	2.51541		F16	Menstrual Control	24.0079	26.088	25.1031	23.8284	23.7941	-1.30898	0.678019	0.625023		F16	Menstrual Control	24.0079	26.088	25.1031	25.6514	25.7295	0.626418	-0.515582	1.42957		F16	Menstrual Control	24.0079	26.088	25.1031	26.2699	26.3169	1.21381	-1.47919	2.78792
F17	Menstrual Control	23.9065	26.7678		23.6629						F17	Menstrual Control	23.9065	26.7678		23.7077						F17	Menstrual Control	23.9065	26.7678		26.3212						F17	Menstrual Control	23.9065	26.7678		26.1936
F18	Menstrual Control	24.1911	25.8096		23.6322						F18	Menstrual Control	24.1911	25.8096		23.8462						F18	Menstrual Control	24.1911	25.8096		25.2159						F18	Menstrual Control	24.1911	25.8096		26.4871
F19	Menstrual Control	23.5092	25.2549	24.3621	25.1376	24.9426	0.580496	0.738496	0.599364		F19	Menstrual Control	23.5092	25.2549	24.3621	26.8132	26.7644	2.40227	4.38927	0.0477196		F19	Menstrual Control	23.5092	25.2549	24.3621	28.5351	28.453	4.09083	2.94883	0.129513		F19	Menstrual Control	23.5092	25.2549	24.3621	27.9614	28.1392	3.77709	1.08409	0.47169
F20	Menstrual Control	23.5085	25.1791		24.9279						F20	Menstrual Control	23.5085	25.1791		26.5223						F20	Menstrual Control	23.5085	25.1791		28.5962						F20	Menstrual Control	23.5085	25.1791		28.1153
F21	Menstrual Control	23.4472	25.3719		24.7624						F21	Menstrual Control	23.4472	25.3719		26.9577						F21	Menstrual Control	23.4472	25.3719		28.2276						F21	Menstrual Control	23.4472	25.3719		28.341
F22	Menstrual Control	24.6076	26.872	25.6258	24.2739	24.3793	-1.24644	-1.08844	2.12644		F22	Menstrual Control	24.6076	26.872	25.6258	24.3622	24.4662	-1.15958	0.827423	0.563535		F22	Menstrual Control	24.6076	26.872	25.6258	26.6912	26.6815	1.05572	-0.0862793	1.06163		F22	Menstrual Control	24.6076	26.872	25.6258	26.8673	26.9427	1.31697	-1.37603	2.59553
F23	Menstrual Control	24.3404	26.9017		24.379						F23	Menstrual Control	24.3404	26.9017		24.5655						F23	Menstrual Control	24.3404	26.9017		26.5526						F23	Menstrual Control	24.3404	26.9017		26.9829
F24	Menstrual Control	24.5756	26.6121		24.485						F24	Menstrual Control	24.5756	26.6121		24.4708						F24	Menstrual Control	24.5756	26.6121		26.8006						F24	Menstrual Control	24.5756	26.6121		26.978
G1	Menstrual Control	23.0344	24.9778	23.8932	23.3205	23.4047	-0.488505	-0.330505	1.25745		G1	Menstrual Control	23.0344	24.9778	23.8932	24.4177	24.431	0.537765	2.52477	0.173768		G1	Menstrual Control	23.0344	24.9778	23.8932	26.2505	26.3632	2.46992	1.32792	0.398341		G1	Menstrual Control	23.0344	24.9778	23.8932	27.3128	27.2679	3.37468	0.681682	0.623438
G2	Menstrual Control	23.0411	24.6851		23.5477						G2	Menstrual Control	23.0411	24.6851		24.4484						G2	Menstrual Control	23.0411	24.6851		26.3356						G2	Menstrual Control	23.0411	24.6851		27.2827
G3	Menstrual Control	22.9114	24.8157		23.3459						G3	Menstrual Control	22.9114	24.8157		24.4269						G3	Menstrual Control	22.9114	24.8157		26.5034						G3	Menstrual Control	22.9114	24.8157		27.2082
G4	Menstrual Control	23.409	24.983	24.1366	23.8895	23.979	-0.157593	0.000406768	0.999718		G4	Menstrual Control	23.409	24.983	24.1366	25.0433	24.9951	0.858533	2.84553	0.139126		G4	Menstrual Control	23.409	24.983	24.1366	27.1967	27.0104	2.8738	1.7318	0.301076		G4	Menstrual Control	23.409	24.983	24.1366	25.5372	25.5193	1.38271	-1.31029	2.47991
G5	Menstrual Control	23.3895	24.9467		23.9903						G5	Menstrual Control	23.3895	24.9467		24.9944						G5	Menstrual Control	23.3895	24.9467		26.8156						G5	Menstrual Control	23.3895	24.9467		25.5015
G6	Menstrual Control	23.2958	24.8724		24.0573						G6	Menstrual Control	23.2958	24.8724		24.9477						G6	Menstrual Control	23.2958	24.8724		27.0189						G6	Menstrual Control	23.2958	24.8724		Undetermined
G7	Secretory Control	23.1533	24.7964	23.9424	25.4181	25.348	1.40559	1.56359	0.338308		G7	Secretory Control	23.1533	24.7964	23.9424	24.8684	24.7174	0.775014	2.76201	0.147418		G7	Secretory Control	23.1533	24.7964	23.9424	26.3458	26.625	2.68261	1.54061	0.343741		G7	Secretory Control	23.1533	24.7964	23.9424		27.2983	3.35591	0.66291	0.631603
G8	Secretory Control	22.9948	24.8608		25.3095						G8	Secretory Control	22.9948	24.8608		24.5918						G8	Secretory Control	22.9948	24.8608		26.7599						G8	Secretory Control	22.9948	24.8608		27.2703
G9	Secretory Control	23.1444	24.798		25.3165						G9	Secretory Control	23.1444	24.798		24.6921						G9	Secretory Control	23.1444	24.798		26.7694						G9	Secretory Control	23.1444	24.798		27.3264
G10	Secretory Control	24.1053	25.3531	24.742	26.8319	26.7697	2.02777	2.18577	0.219796		G10	Secretory Control	24.1053	25.3531	24.742	25.9301	26.0971	1.35515	3.34215	0.098608		G10	Secretory Control	24.1053	25.3531	24.742	28.3203	28.4941	3.75211	2.61011	0.163786		G10	Secretory Control	24.1053	25.3531	24.742	28.4358	28.4638	3.7218	1.0288	0.490117
G11	Secretory Control	24.2305	25.3083		26.7384						G11	Secretory Control	24.2305	25.3083		26.303						G11	Secretory Control	24.2305	25.3083		28.7233						G11	Secretory Control	24.2305	25.3083
G12	Secretory Control	23.9433	25.5653		26.7389						G12	Secretory Control	23.9433	25.5653		26.0583						G12	Secretory Control	23.9433	25.5653		28.4386						G12	Secretory Control	23.9433	25.5653		28.4917
G13	Menstrual Control	Undetermined	Undetermined	#NUM!	Undetermined	#DIV/0!	#DIV/0!	#DIV/0!	#DIV/0!		G13	Menstrual Control	Undetermined	Undetermined	#NUM!	Undetermined	#DIV/0!	#DIV/0!	#DIV/0!	#DIV/0!		G13	Menstrual Control	Undetermined	Undetermined	#NUM!	Undetermined	#DIV/0!	#DIV/0!	#DIV/0!	#DIV/0!		G13	Menstrual Control	Undetermined	Undetermined	#NUM!	Undetermined	#DIV/0!	#DIV/0!	#DIV/0!	#DIV/0!
G14	Menstrual Control	Undetermined	Undetermined		Undetermined						G14	Menstrual Control	Undetermined	Undetermined		Undetermined						G14	Menstrual Control	Undetermined	Undetermined		Undetermined						G14	Menstrual Control	Undetermined	Undetermined		Undetermined
G15	Menstrual Control	Undetermined	Undetermined		Undetermined						G15	Menstrual Control	Undetermined	Undetermined		Undetermined						G15	Menstrual Control	Undetermined	Undetermined		Undetermined						G15	Menstrual Control	Undetermined	Undetermined		Undetermined
G16	No RNA	Undetermined	Undetermined	#NUM!	Undetermined	#DIV/0!	#DIV/0!	#DIV/0!	#DIV/0!		G16	No RNA	Undetermined	Undetermined	#NUM!	Undetermined	#DIV/0!	#DIV/0!	#DIV/0!	#DIV/0!		G16	No RNA	Undetermined	Undetermined	#NUM!	Undetermined	#DIV/0!	#DIV/0!	#DIV/0!	#DIV/0!		G16	No RNA	Undetermined	Undetermined	#NUM!	Undetermined	#DIV/0!	#DIV/0!	#DIV/0!	#DIV/0!
G17	No RNA	Undetermined	Undetermined		Undetermined						G17	No RNA	Undetermined	Undetermined		Undetermined						G17	No RNA	Undetermined	Undetermined		Undetermined						G17	No RNA	Undetermined	Undetermined		Undetermined
G18	No RNA	Undetermined	Undetermined		Undetermined						G18	No RNA	Undetermined	Undetermined		Undetermined						G18	No RNA	Undetermined	Undetermined		Undetermined						G18	No RNA	Undetermined	Undetermined		Undetermined
G19	No RT	Undetermined	Undetermined	#NUM!	Undetermined	#DIV/0!	#DIV/0!	#DIV/0!	#DIV/0!		G19	No RT	Undetermined	Undetermined	#NUM!	Undetermined	#DIV/0!	#DIV/0!	#DIV/0!	#DIV/0!		G19	No RT	Undetermined	Undetermined	#NUM!	Undetermined	#DIV/0!	#DIV/0!	#DIV/0!	#DIV/0!		G19	No RT	Undetermined	Undetermined	#NUM!	Undetermined	#DIV/0!	#DIV/0!	#DIV/0!	#DIV/0!
G20	No RT	Undetermined	Undetermined		Undetermined						G20	No RT	Undetermined	Undetermined		Undetermined						G20	No RT	Undetermined	Undetermined		Undetermined						G20	No RT	Undetermined	Undetermined		Undetermined
G21	No RT	Undetermined	Undetermined		Undetermined						G21	No RT	Undetermined	Undetermined		Undetermined						G21	No RT	Undetermined	Undetermined		Undetermined						G21	No RT	Undetermined	Undetermined		Undetermined
G22	PCR -ve	Undetermined	Undetermined	#NUM!	Undetermined	#DIV/0!	#DIV/0!	#DIV/0!	#DIV/0!		G22	PCR -ve	Undetermined	Undetermined	#NUM!	Undetermined	#DIV/0!	#DIV/0!	#DIV/0!	#DIV/0!		G22	PCR -ve	Undetermined	Undetermined	#NUM!	Undetermined	#DIV/0!	#DIV/0!	#DIV/0!	#DIV/0!		G22	PCR -ve	Undetermined	Undetermined	#NUM!	Undetermined	#DIV/0!	#DIV/0!	#DIV/0!	#DIV/0!
G23	PCR -ve	Undetermined	Undetermined		Undetermined						G23	PCR -ve	Undetermined	Undetermined		Undetermined						G23	PCR -ve	Undetermined	Undetermined		Undetermined						G23	PCR -ve	Undetermined	Undetermined		Undetermined
G24	PCR -ve	Undetermined	Undetermined		Undetermined						G24	PCR -ve	Undetermined	Undetermined		Undetermined						G24	PCR -ve	Undetermined	Undetermined		Undetermined						G24	PCR -ve	Undetermined	Undetermined		Undetermined

## Sheet: Figure 4e
Figure 4e. QuPath data for androgen receptor IHC of menstrual endometrium
AR Menstrual
Long Covid	% cells positive	Weak +1	Med +2	Strong +3	Total
Long Covid	9.63154	4.71128	2.35462	2.56564	9.63154
Long Covid	24.3	12.8008	8.30387	3.2109	24.3156
Long Covid	1.4	1.03377	0.206754	0.206754	1.44728
Long Covid	1.9	1.54005	0.329444	0.0436612	1.91315
Long Covid	1.7	1.43948	0.180475	0.0522332	1.67218
	7.78631	4.30508	2.27503	2.27503	7.79595
Control	% cells positive	Weak +1	Med +2	Strong +3	Total
Control	60.3	38.9852	18.0674	3.26466	60.3172
Control	33.4	22.655	8.58153	2.18061	33.4171
Control	75.4079	36.5183	19.6636	19.226	75.4079
Control	2.66609	2.15171	0.246323	0.268058	2.66609
Control	58.3147	48.4432	8.72351	1.14801	58.3147
Control	63.2209	44.5831	14.193	4.44472	63.2209
Control	1.01245	0.969121	0.0418845	0.00144429	1.01245
Control	8.01557	7.78941	0.215642	0.0105191	8.01557
Control	89.5633	36.5903	24.9633	28.0097	89.5633
Control	4.45453	4.44035	0.00850642	0.00567094	4.45453
	39.6355	24.3126	9.47047	5.85594	39.639
AR Secretory
Long Covid	% cells positive	Weak +1	Med +2	Strong +3	Total
Long Covid	25.6	23.8341	1.69738	0.10767	25.6392
Long Covid	54.3	29.1748	21.3	3.98398	54.4588
Long Covid	46.1	42.0623	3.90701	0.169304	46.1386
Long Covid	48.3	29.675	16.749	1.91463	48.3386
	43.575	31.1865	10.9134	1.54389
Control	% cells positive	Weak +1	Med +2	Strong +3	Total
Control	48.1	32.5671	13.3033	2.22674	48.0971
Control	44.1	36.4445	7.12241	0.499688	44.0666
Control	49.6	40.0177	8.23317	1.33307	49.5839
Control	35.9	31.026	4.58267	0.244551	35.8533
Control	43.7	29.7373	12.5914	1.41709	43.7458
Control	50.8	26.4256	17.9752	6.37057	50.7713
Control	14.2	14.1707	0.0536769	0	14.2244
Control	41.3	22.2998	15.9989	3.00758	41.3062
	40.9625	29.0861	9.98258	1.88741	40.9561
AR Proliferative
Long Covid	% cells positive	Weak +1	Med +2	Strong +3	Total
Long Covid	85.6	26.8	27.7525	31.0026	85.555
Long Covid	67.5263	31.3084	36.218	0	67.5263
Long Covid	81.5896	16.6772	26.8184	38.094	81.5896
Long Covid	22.5248	9.94222	8.48185	4.10074	22.5248
Long Covid	75.1066	24.9681	24.8995	25.2389	75.1066
Long Covid	52.4337	19.592	16.7624	16.0792	52.4337
Long Covid	66.2769	30.212	27.5386	8.52617	66.2769
	64.4368	22.7857	24.0673	17.5774	64.4304
Control	% cells positive	Weak +1	Med +2	Strong +3	Total
Control	68.0387	36.9401	24.4603	6.63842	68.0387
Control	85.4576	26.2814	26.0302	33.1461	85.4576
Control	91.4582	16.941	12.1782	62.3389	91.4582
Control	74.7838	22.9367	20.5783	31.2688	74.7838
Control	80.6436	27.2322	19.2396	34.1718	80.6436
Control	69.8589	27.4996	14.69	27.6693	69.8589
Control	65.5887	34.3081	24.7082	6.57246	65.5887
Control	72.3324	33.1967	23.892	15.2438	72.3324
Control	81.5808	31.2642	20.3836	29.933	81.5808
Control	53.0495	23.4948	24.0064	5.5483	53.0495
Control	75.4584	16.3078	35.0567	24.0939	75.4584
Control	85.3839	29.7563	31.1316	24.4961	85.3839
Control	75.1134	20.3745	21.6112	33.1276	75.1134
Control	72.8911	56.3283	11.5643	4.99846	72.8911
	75.1171	28.7758	22.1093	24.2319	75.1171

## Sheet: Figure 4f
Figure 4f. QuPath data for androgen receptor IHC of menstrual endometrium
AR Menstrual
Long Covid	% cells positive	Weak +1	Med +2	Strong +3	Total
Long Covid	9.63154	4.71128	2.35462	2.56564	9.63154
Long Covid	24.3	12.8008	8.30387	3.2109	24.3156
Long Covid	1.4	1.03377	0.206754	0.206754	1.44728
Long Covid	1.9	1.54005	0.329444	0.0436612	1.91315
Long Covid	1.7	1.43948	0.180475	0.0522332	1.67218
	7.78631	4.30508	2.27503	2.27503	7.79595
Control	% cells positive	Weak +1	Med +2	Strong +3	Total
Control	60.3	38.9852	18.0674	3.26466	60.3172
Control	33.4	22.655	8.58153	2.18061	33.4171
Control	75.4079	36.5183	19.6636	19.226	75.4079
Control	2.66609	2.15171	0.246323	0.268058	2.66609
Control	58.3147	48.4432	8.72351	1.14801	58.3147
Control	63.2209	44.5831	14.193	4.44472	63.2209
Control	1.01245	0.969121	0.0418845	0.00144429	1.01245
Control	8.01557	7.78941	0.215642	0.0105191	8.01557
Control	89.5633	36.5903	24.9633	28.0097	89.5633
Control	4.45453	4.44035	0.00850642	0.00567094	4.45453
	39.6355	24.3126	9.47047	5.85594	39.639
AR Secretory
Long Covid	% cells positive	Weak +1	Med +2	Strong +3	Total
Long Covid	25.6	23.8341	1.69738	0.10767	25.6392
Long Covid	54.3	29.1748	21.3	3.98398	54.4588
Long Covid	46.1	42.0623	3.90701	0.169304	46.1386
Long Covid	48.3	29.675	16.749	1.91463	48.3386
	43.575	31.1865	10.9134	1.54389
Control	% cells positive	Weak +1	Med +2	Strong +3	Total
Control	48.1	32.5671	13.3033	2.22674	48.0971
Control	44.1	36.4445	7.12241	0.499688	44.0666
Control	49.6	40.0177	8.23317	1.33307	49.5839
Control	35.9	31.026	4.58267	0.244551	35.8533
Control	43.7	29.7373	12.5914	1.41709	43.7458
Control	50.8	26.4256	17.9752	6.37057	50.7713
Control	14.2	14.1707	0.0536769	0	14.2244
Control	41.3	22.2998	15.9989	3.00758	41.3062
	40.9625	29.0861	9.98258	1.88741	40.9561
AR Proliferative
Long Covid	% cells positive	Weak +1	Med +2	Strong +3	Total
Long Covid	85.6	26.8	27.7525	31.0026	85.555
Long Covid	67.5263	31.3084	36.218	0	67.5263
Long Covid	81.5896	16.6772	26.8184	38.094	81.5896
Long Covid	22.5248	9.94222	8.48185	4.10074	22.5248
Long Covid	75.1066	24.9681	24.8995	25.2389	75.1066
Long Covid	52.4337	19.592	16.7624	16.0792	52.4337
Long Covid	66.2769	30.212	27.5386	8.52617	66.2769
	64.4368	22.7857	24.0673	17.5774	64.4304
Control	% cells positive	Weak +1	Med +2	Strong +3	Total
Control	68.0387	36.9401	24.4603	6.63842	68.0387
Control	85.4576	26.2814	26.0302	33.1461	85.4576
Control	91.4582	16.941	12.1782	62.3389	91.4582
Control	74.7838	22.9367	20.5783	31.2688	74.7838
Control	80.6436	27.2322	19.2396	34.1718	80.6436
Control	69.8589	27.4996	14.69	27.6693	69.8589
Control	65.5887	34.3081	24.7082	6.57246	65.5887
Control	72.3324	33.1967	23.892	15.2438	72.3324
Control	81.5808	31.2642	20.3836	29.933	81.5808
Control	53.0495	23.4948	24.0064	5.5483	53.0495
Control	75.4584	16.3078	35.0567	24.0939	75.4584
Control	85.3839	29.7563	31.1316	24.4961	85.3839
Control	75.1134	20.3745	21.6112	33.1276	75.1134
Control	72.8911	56.3283	11.5643	4.99846	72.8911
	75.1171	28.7758	22.1093	24.2319	75.1171

## Sheet: Figure 5a
Figure 5A. Serum coritsol and cortisone measured by LC-MS/MS
Sample Name	Sample ID	Sample Comment	[F] ng	[E] ng
Solvent blank			N/A	N/A
Solvent blank			N/A	N/A
Double Blank			N/A	N/A
0 STD			< 0	< 0
1 STD			0.5762	0.0267
2 STD			1.1192	0.0535
3 STD			2.7764	0.1274
4 STD			6.0615	0.2497
5 STD			8.5317	0.3714
6 STD			10.769	0.5119
7 STD			20.7446	1.0346
8 STD			27.8197	1.2721
9 STD			58.6411	2.7303
10 STD			89.2849	4.4787
11 STD			96.6364	4.9489
Double Blank			N/A	N/A
QC Chrom Pan 1 - Lv 1	ChromSystems Serum Panel 1 Level 1	lot 2622	4.0095	0.3156
QC Chrom Pan 1 - Lv 2	ChromSystems Serum Panel 1 Level 2	lot 2621	10.2734	1.9049
QC Chrom Pan 1 - Lv 3	ChromSystems Serum Panel 1 Level 3	lot 2621	29.5257	4.6853
Double Blank			N/A	N/A
QC Chrom Pan 2 - Lv 1	ChromSystems Serum Panel 2 Level 1	lot 0422	0.0063	0.0024
QC Chrom Pan 2 - Lv 2	ChromSystems Serum Panel 2 Level 2	lot 0422	0.0081	0.003
QC Chrom Pan 2 - Lv 3	ChromSystems Serum Panel 2 Level 3	lot 4022	0.0058	0.0036
Double Blank			N/A	N/A
	200	Long Covid - Proliferative	16.705	3.9347
	200	Long Covid - Proliferative	7.2936	1.2928
	200	Long Covid - Proliferative	12.259	2.6586
	200	Long Covid - Proliferative	18.489	2.671
	200	Long Covid - Proliferative	9.5489	2.2692
	200	Long Covid - Proliferative	27.6466	4.2235
	200	Long Covid - Proliferative	13.0761	1.8142
	200	Long Covid - Proliferative	12.9495	2.521
	200	Long Covid - Proliferative	22.4803	3.5496
	200	Long Covid - Proliferative	18.2851	3.4672
	200	Pre Covid - Proliferative	14.5416	2.4461
	160	Pre Covid - Proliferative	11.6056	2.4802
	200	Pre Covid - Proliferative	11.447	2.0685
	200	Pre Covid - Proliferative	11.845	2.1676
	200	Pre Covid - Proliferative	13.2727	2.9689
	200	Pre Covid - Proliferative	17.492	2.6942
	200	Pre Covid - Proliferative	21.1692	3.6436
	200	Pre Covid - Proliferative	8.9287	2.1159
	200	Pre Covid - Proliferative	32.4691	3.7367
	200	Pre Covid - Proliferative	22.6621	2.846
	200	Pre Covid - Proliferative	19.0511	3.8691
	200	Pre Covid - Proliferative	10.2771	3.5001
	200	Pre Covid - Proliferative	17.4998	3.817
	200	Pre Covid - Proliferative	33.9083	3.7545
	200	Pre Covid - Proliferative	11.0943	3.0899
	200	Pre Covid - Proliferative	13.6344	1.9706
	200	Pre Covid - Proliferative	16.6236	2.5978
	200	Pre Covid - Proliferative	12.6207	2.3451
	200	Pre Covid - Proliferative	19.522	2.5719
	200	Pre Covid - Proliferative	17.5065	3.7089
	200	Long Covid - Secretory	13.7616	3.3424
	200	Long Covid - Secretory	14.9142	1.9995
	200	Long Covid - Secretory	26.3468	2.9358
	200	Long Covid - Secretory	14.0687	2.7521
	200	Long Covid - Secretory	19.3721	4.879
	200	Long Covid - Secretory	19.7173	3.5321
	200	Long Covid - Secretory	11.3765	2.5206
	200	Pre Covid - Secretory	21.2531	3.7203
	200	Pre Covid - Secretory	14.3981	2.677
	200	Pre Covid - Secretory	11.7987	3.2497
	200	Pre Covid - Secretory	21.2421	3.3963
	200	Pre Covid - Secretory	21.0023	3.7036
	200	Pre Covid - Secretory	20.514	4.6075
	200	Pre Covid - Secretory	30.9313	4.0643
	200	Pre Covid - Secretory	18.3585	3.5495
	200	Pre Covid - Secretory	29.163	4.215
	200	Pre Covid - Secretory	19.7098	3.6483
	200	Pre Covid - Secretory	8.433	1.4095
	200	Pre Covid - Secretory	14.9297	3.5778
	200	Pre Covid - Secretory	11.0491	2.2897
	200	Pre Covid - Secretory	15.7571	3.1858
	200	Long Covid - Menstrual	17.9924	3.1087
	200	Long Covid - Menstrual	21.1913	2.017
	200	Long Covid - Menstrual	12.214	2.6024
	200	Long Covid - Menstrual	26.0166	3.1171
	200	Long Covid - Menstrual	9.5578	2.395
	200	Long Covid - Menstrual	21.6168	4.3282
	200	Long Covid - Menstrual	20.1989	2.2605
	200	Long Covid - Menstrual	37.2859	2.8916
	200	Long Covid - Menstrual	28.5826	3.8902
	200	Long Covid - Menstrual	13.9676	3.0371
	200	Pre Covid - Menstrual	20.2781	3.8663
	200	Pre Covid - Menstrual	23.7473	3.4484
	200	Pre Covid - Menstrual	14.0039	2.6317
	200	Pre Covid - Menstrual	22.1786	3.5358
	200	Pre Covid - Menstrual	17.5027	3.1314
	200	Pre Covid - Menstrual	26.644	4.3852
	200	Pre Covid - Menstrual	18.7726	3.5913
	200	Pre Covid - Menstrual	19.558	4.2242
	200	Pre Covid - Menstrual	24.9257	3.9623
	200	Pre Covid - Menstrual	13.154	2.8313
	200	Pre Covid - Menstrual	26.4018	3.42
	200	Pre Covid - Menstrual	18.978	3.9201
	200		N/A	N/A
	200	Pre Covid - Menstrual	6.0037	1.0768
	200	Pre Covid - Menstrual	21.6527	3.5367
	200	Pre Covid - Menstrual	21.208	2.7602
	200	Pre Covid - Menstrual	8.8907	1.6426
	200	Pre Covid - Menstrual	39.8749	2.7674
	150	Pre Covid - Menstrual	22.3936	3.4284
	200	Pre Covid - Menstrual	17.385	2.9588
	200	Pre Covid - Menstrual	23.9896	4.5225
	200	Pre Covid - Proliferative	13.1471	3.0999
	200	Pre Covid - Proliferative	30.3968	4.2006
	200	Pre Covid - Secretory	14.5719	3.4574
	200	Pre Covid - Secretory	26.1683	3.7625
	200	Pre Covid - Menstrual	27.6857	3.3717
	200	Pre Covid - Menstrual	21.1802	2.7776
Solvent blank			N/A	N/A

## Sheet: Figure 5b
Figure 5B. Endometrial tissue coritsol and cortisone measured by LC-MS/MS
Sample Name	Sample ID	Sample Comment	[E] ng	[F] ng
Double Blank			N/A	N/A
0 STD			< 0	< 0
1 STD			0.0028	0.0574
2 STD			0.0065	0.103
3 STD			0.0106	0.2356
4 STD			0.0287	0.561
5 STD			0.055	1.1633
6 STD			0.106	2.2225
7 STD			0.265	5.422
8 STD			0.3899	7.8414
9 STD			0.522	10.9055
10 STD			1.0953	22.5406
11 STD			1.3286	26.6934
12 STD			2.2845	46.7279
13 STD			4.9293	87.4368
14 STD			9.4587	166.566
Double blank			N/A	N/A
QC Chrom Pan 1 - Lv 1			0.1483	1.8177
QC Chrom Pan 1 - Lv 2			0.9836	4.8708
QC Chrom Pan 1 - Lv 3			2.3251	14.0134
Double Blank			N/A	N/A
QC Chrom Pan 2 - Lv 1			< 0	0.0017
QC Chrom Pan 2 - Lv 2			0.0018	0.0283
QC Chrom Pan 2 - Lv 3			0.0007	0.0007
	10	Long Covid - Proliferative	0.1667	0.0227
	10	Long Covid - Proliferative	0.3062	0.0373
	10	Long Covid - Proliferative	0.4662	0.0959
	10	Long Covid - Proliferative	0.322	0.0307
	10	Long Covid - Proliferative	0.3284	0.0266
	10	Long Covid - Proliferative	0.3926	0.0842
	10	Long Covid - Proliferative	0.1877	0.0382
	10	Long Covid - Proliferative	0.3931	0.0261
	10	Pre Covid - Proliferative	0.6882	0.0966
	10	Pre Covid - Proliferative	0.6502	0.0861
	10	Pre Covid - Proliferative	0.2789	0.0948
	10	Pre Covid - Proliferative	0.4987	0.0701
	10	Pre Covid - Proliferative	0.3329	0.0462
	10	Long Covid - Secretory	0.2353	0.1157
	10	Long Covid - Secretory	0.8299	0.0515
	10	Long Covid - Secretory	1.0708	0.0478
	10	Long Covid - Secretory	0.8466	0.0428
	10	Pre Covid - Secretory	1.1343	0.0401
	10	Pre Covid - Secretory	0.4235	0.1222
	10	Pre Covid - Secretory	0.3377	0.0784
	10	Pre Covid - Secretory	1.2864	0.1255
	5	Pre Covid - Secretory	0.1757	0.0388
	10	Pre Covid - Secretory	0.9675	0.0388
	10	Long Covid - Menstrual	0.1728	0.1728
	10	Long Covid - Menstrual	0.093	0.0714
	10	Long Covid - Menstrual	0.3461	0.0981
	10	Pre Covid - Menstrual	0.1775	0.1058
	10	Pre Covid - Menstrual	0.3735	0.1699
	10	Pre Covid - Menstrual	0.0957	0.071
	10	Pre Covid - Menstrual	0.1441	0.079
	10	Pre Covid - Menstrual	0.1548	0.375
Solvent blank			N/A	N/A

## Sheet: Figure 5c
Figure 5c. Serum inflammatory cytokine levels
Simple Plex Kit Result Data Summary
Kit ID	305473
Analytes	IL-10, IL-2, IFNg 3rd gen, TNF-a 2nd gen, IL-8, IL-6 2nd gen
Run Date	12/12/2023 12:16 PM
User	Ella
Specimen Type(s)	PlasmaSerum
Species	Human
Lot Number	31855
Cartridge ID	336858
Manufactured Date	07/25/2023
Analyzer Name	Ella-21120929
Analyzer Description
Runner Version	3.7.2.0
Comments
Results Summary
Inlet	Sample Name	IL-10	IL-10	IL-10	IL-10	IL-10	IL-2	IL-2	IL-2	IL-2	IL-2	IFNg 3rd gen	IFNg 3rd gen	IFNg 3rd gen	IFNg 3rd gen	IFNg 3rd gen	TNF-a 2nd gen	TNF-a 2nd gen	TNF-a 2nd gen	TNF-a 2nd gen	TNF-a 2nd gen	IL-8	IL-8	IL-8	IL-8	IL-8	IL-6 2nd gen	IL-6 2nd gen	IL-6 2nd gen	IL-6 2nd gen	IL-6 2nd gen
		GNRs	Mean RFU	RFU %CV	Mean Conc.	Conc. %CV	GNRs	Mean RFU	RFU %CV	Mean Conc.	Conc. %CV	GNRs	Mean RFU	RFU %CV	Mean Conc.	Conc. %CV	GNRs	Mean RFU	RFU %CV	Mean Conc.	Conc. %CV	GNRs	Mean RFU	RFU %CV	Mean Conc.	Conc. %CV	GNRs	Mean RFU	RFU %CV	Mean Conc.	Conc. %CV
1	LC Menstrual	2	0.23	1.74	1.53	2.36	2	0.21	2.24	*0.107	20.72	2	0.25	1.74	0.514	2.03	2	1.71	3.31	8.88	3.31	2	5.19	0.04	13.9	0.04	2	0.3	5.25	1.38	5.51
2	LC Menstrual	2	0.34	0.44	2.56	0.54	2	0.32	6.6	*0.569	15.12	2	0.43	1.56	0.939	1.67	2	1.7	1.83	8.83	1.83	2	6.32	1.89	16.9	1.87	2	0.39	1.77	1.81	1.82
3	LC Menstrual	2	0.14	13.74	*0.686	24.94	2	0.2	1.53	*0.034	45.38	2	0.18	9.52	*0.338	12.16	2	1.22	0.4	6.3	0.41	2	2.19	0.47	5.89	0.47	2	0.14	0.79	0.583	0.9
4	LC Menstrual	2	8.06	2.73	69.6	2.72	2	0.21	3.45	*0.105	32.8	2	0.34	1.83	0.747	2.02	2	1.03	4.5	5.29	4.61	2	4.06	1.49	10.9	1.48	2	0.47	2.09	2.19	2.14
5	LC Menstrual	2	0.21	11.85	1.36	16.58	2	0.13	4.91	*0.000		2	0.28	5.65	0.585	6.44	2	2.55	1.15	13.2	1.14	2	4.13	4.84	11.1	4.81	2	0.8	1.01	3.74	1.02
6	LC Menstrual	2	0.23	0.3	1.53	0.41	2	0.16	7.29	*0.000		2	0.26	3.16	0.554	3.63	2	2.16	0.49	11.2	0.49	2	3.64	0.34	9.77	0.34	2	0.27	5.06	1.24	5.35
7	LC Menstrual	2	0.2	2.72	1.22	3.94	2	0.14	6.4	*0.000		2	0.2	8.45	0.4	10.36	2	2.35	0.38	12.1	0.38	2	9.88	0.23	26.3	0.23	2	0.79	3.84	3.73	3.87
8	LC Menstrual	2	0.18	12.2	*1.09	18.35	1	1.01	0	3.11	0	2	0.32	0.6	0.68	0.66	2	2.01	0.31	10.4	0.31	2	4.82	2.98	12.9	2.96	2	0.73	0.47	3.41	0.48
9	LC Menstrual	2	0.22	0.74	1.47	1.01	2	0.2	7.76	*0.055	100	2	0.19	7.5	0.369	9.37	2	1.54	0.33	8.01	0.33	2	5.44	3.22	14.6	3.19	2	0.22	1.73	0.982	1.86
10	LC Menstrual	2	0.32	1.42	2.3	1.75	2	0.18	5.68	*0.000		2	0.32	2.94	0.696	3.27	2	2.08	1.92	10.8	1.91	2	9.5	5.44	25.3	5.38	2	0.32	1.91	1.48	1.99
11	Control Menstrual	2	0.16	8.11	*0.863	13.33	2	0.26	3	*0.304	10.83	2	0.54	2.73	1.22	2.85	2	1.24	0.73	6.41	0.74	2	7.56	2.88	20.2	2.85	2	0.3	1.47	1.4	1.54
12	Control Menstrual	2	0.15	12.83	*0.792	21.84	2	0.2	4.26	*0.056	75.77	2	0.38	0.52	0.835	0.56	2	1.12	2.27	5.78	2.31	2	3.73	0.42	10	0.42	2	0.12	10.77	*0.510	12.52
13	Control Menstrual	2	0.15	7.99	*0.848	13.21	2	0.19	0.87	*0.016	58.41	2	0.24	4.01	0.49	4.72	2	1.23	0.87	6.37	0.88	2	3.15	3.35	8.46	3.34	2	0.34	4.25	1.57	4.42
14	Control Menstrual	2	0.28	0.5	1.97	0.63	2	0.19	14.67	*0.075	100	2	0.69	0.77	1.57	0.79	2	1.64	1.48	8.5	1.48	2	4.25	1.41	11.4	1.4	2	0.41	0.59	1.92	0.6
15	Control Menstrual	2	0.12	25.01	*0.543	51.05	2	0.17	9.2	*0.000		2	0.3	2.4	0.633	2.7	2	0.67	1.81	3.42	1.92	2	2.18	7.21	5.87	7.23	2	0.27	3.84	1.22	4.06
16	Control Menstrual	1	4.09	0	35.3	0	2	0.19	2.67	*0.001	100	2	0.35	6.37	0.762	7	2	0.6	0.83	3	0.89	2	3.18	0.58	8.56	0.58	2	0.46	1.86	2.16	1.91
17	Control Menstrual	2	0.19	7.05	*1.13	10.49	2	0.23	7.77	*0.186	43.03	2	0.4	1.95	0.867	2.1	2	0.92	3.58	4.74	3.69	2	2.14	2.15	5.76	2.16	2	0.25	6.59	1.12	7.01
18	Control Menstrual	2	0.21	0.76	1.33	1.07	2	0.24	8.99	*0.238	40.07	2	0.33	2.22	0.713	2.46	2	1.45	1.04	7.54	1.05	2	5.3	1.73	14.2	1.72	2	5.08	2.13	23.7	2.1
19	Control Menstrual	2	0.17	7.21	*0.976	11.29	2	0.22	3.46	*0.129	26.83	2	0.5	3.68	1.11	3.88	2	1.35	0.88	7.01	0.89	2	3.69	2.55	9.91	2.54	2	0.3	0.73	1.37	0.76
20	Control Menstrual	2	0.27	1.74	1.86	2.25	2	0.21	5.48	*0.094	58.28	2	0.32	1.82	0.698	2.03	2	1.43	0.3	7.44	0.3	2	5.26	0.17	14.1	0.16	2	0.38	2.97	1.77	3.07
21	Control Menstrual	2	0.19	16.8	1.16	24.75	2	0.2	6.14	*0.064	97.43	2	0.19	9.91	0.365	12.41	2	1.01	0.46	5.22	0.47	2	3.13	2.49	8.41	2.48	2	0.89	5.08	4.21	5.1
22	Control Menstrual	2	0.14	10.33	*0.719	18.36	2	0.18	3.66	*0.000		2	0.68	2.22	1.54	2.28	2	1.39	1.54	7.2	1.55	2	3.12	2.48	8.38	2.47	2	0.23	0.27	1.02	0.29
23	Control Menstrual	2	0.17	7.32	*0.993	11.39	2	0.22	4.66	*0.117	39.71	2	0.56	1.62	1.25	1.69	2	1.64	0.84	8.49	0.84	2	3.47	2.02	9.31	2.01	2	0.16	2.46	0.695	2.75
24	Control Menstrual	2	0.13	4.26	*0.670	7.83	2	0.18	10.3	*0.005	100	2	0.22	2.47	0.453	2.95	2	0.83	3.85	4.24	4	2	2.91	0.5	7.84	0.5	2	0.28	15.64	1.3	16.46
25	Control Menstrual	2	0.15	5.14	*0.832	8.58	2	0.17	6.54	*0.000		2	0.17	2.91	*0.326	3.75	2	1.39	1.66	7.2	1.68	2	3.67	6.07	9.85	6.04	2	0.37	4.45	1.72	4.6
26	Control Menstrual	2	0.27	9.16	1.87	11.79	2	0.24	1.37	*0.212	6.71	2	0.47	2.3	1.04	2.44	2	1.4	0.06	7.25	0.06	2	2.97	6.25	8	6.23	2	0.63	1.95	2.93	1.98
27	Control Menstrual	2	0.18	2.27	*1.11	3.4	2	0.22	8.46	*0.155	55.37	2	0.3	2.08	0.634	2.35	2	0.9	1.14	4.64	1.18	2	3.3	6.61	8.86	6.58	2	0.34	3.42	1.59	3.56
28	Control Menstrual	2	0.2	28.02	1.23	40.5	2	0.21	5.16	*0.072	71.6	2	0.21	2.99	0.433	3.61	2	0.95	2.13	4.89	2.19	2	2.75	2.66	7.39	2.65	2	0.17	14.47	0.765	15.94
29	Control Menstrual	2	0.15	36.79	*0.838	61.34	2	0.2	0.74	*0.035	21.31	2	0.15	7.25	*0.266	9.9	2	0.7	3.91	3.54	4.13	2	4.15	7.94	11.1	7.88	2	0.25	7.04	1.13	7.48
30	Control Menstrual	2	0.14	6.13	*0.693	11.08	2	0.21	0.92	*0.099	9.15	2	0.38	2.88	0.821	3.14	2	1.07	0.73	5.55	0.75	2	3.59	6.68	9.65	6.65	2	1.02	2.28	4.8	2.28
31	Biological replicate	2	0.18	2.57	*1.09	3.87	2	0.2	6.74	*0.047	100	2	1.41	1.24	3.19	1.23	2	1.72	0.98	8.93	0.98	2	3.97	4.41	10.7	4.38	2	0.8	0.69	3.78	0.7
32	Biological replicate	2	2.83	1.88	12.2	1.9	2	3.16	0.24	5.13	0.24	2	5.7	1.5	6.3	1.46	2	3.81	0.02	9.79	0.02	2	10.56	0.88	14	0.87	2	2	1.12	4.7	1.11
* indicates that the concentration is out of range (on left = low, on right = high)
Simple Plex Kit Result Data Summary
Kit ID	309391
Analytes	IL-10, IL-2, IFNg 3rd gen, TNF-a 2nd gen, IL-8, IL-6 2nd gen
Run Date	03/20/2024 3:56 PM
User	Ella
Specimen Type(s)	PlasmaSerum
Species	Human
Lot Number	34601
Cartridge ID	340816
Manufactured Date	08/10/2023
Analyzer Name	Ella-21120929
Analyzer Description
Runner Version	4.0.0.28
Comments
Results Summary
Inlet	Sample Name			IL-10	IL-10	IL-10	IL-10	IL-10	IL-2	IL-2	IL-2	IL-2	IL-2	IFNg 3rd gen	IFNg 3rd gen	IFNg 3rd gen	IFNg 3rd gen	IFNg 3rd gen	TNF-a 2nd gen	TNF-a 2nd gen	TNF-a 2nd gen	TNF-a 2nd gen	TNF-a 2nd gen	IL-8	IL-8	IL-8	IL-8	IL-8	IL-6 2nd gen	IL-6 2nd gen	IL-6 2nd gen
				GNRs	Mean RFU	RFU %CV	Mean Conc.	Conc. %CV	GNRs	Mean RFU	RFU %CV	Mean Conc.	Conc. %CV	GNRs	Mean RFU	RFU %CV	Mean Conc.	Conc. %CV	GNRs	Mean RFU	RFU %CV	Mean Conc.	Conc. %CV	GNRs	Mean RFU	RFU %CV	Mean Conc.	Conc. %CV	GNRs	Mean RFU	RFU %CV
1	LC Proliferative	2	0.22	0.47	1.29	0.64	2	0.27	3.77	*0.363	10.4	2	0.31	0.57	0.547	0.69	2	1.56	0.77	7.29	0.79	2	4.28	2.78	11.9	2.75	2	0.34	1.49	1.49	1.55
2	LC Proliferative	2	0.28	3.48	1.76	4.45	2	0.28	9.64	*0.396	25.1	2	0.36	0.04	0.66	0.05	2	1.86	0.22	8.71	0.23	2	3.98	1.09	11.1	1.08	2	0.44	0.1	1.95	0.1
3	LC Proliferative	2	0.14	10.39	*0.678	17.91	2	0.2	6.66	*0.089	57.6	2	0.2	2.56	*0.321	3.5	2	1.11	0.54	5.14	0.57	2	1.95	2.01	5.47	2.01	2	0.13	6.89	*0.526	7.91
4	LC Proliferative	2	4.88	1.26	39.3	1.28	2	0.21	7.46	*0.123	48.26	2	0.35	2.48	0.638	2.9	2	1.12	2.53	5.16	2.65	2	3.8	0.22	10.6	0.22	2	0.43	0.15	1.91	0.15
5	LC Proliferative	2	0.16	12.66	*0.848	19.99	2	0.16	5.51	*0.000		2	0.32	3.92	0.572	4.67	2	1.05	0.85	4.81	0.89	2	2.04	3.82	5.72	3.82	2	0.23	5.47	0.999	5.85
6	LC Proliferative	2	0.15	0.03	*0.734	0.05	2	0.12	4.21	*0.000		2	0.28	1.16	0.496	1.43	2	1.76	0.95	8.24	0.96	2	2.07	0.93	5.79	0.93	2	0.22	3	0.916	3.23
7	LC Proliferative	2	0.12	0.23	*0.459	0.47	2	0.15	12.04	*0.000		2	0.3	1.9	0.54	2.29	2	0.51	2.81	2.17	3.3	2	4.72	1.81	13.1	1.79	2	0.96	2.34	4.29	2.34
8	LC Proliferative	2	0.15	24.26	*0.700	41.3	2	0.13	8.35	*0.000		2	0.32	0.65	0.573	0.77	2	1.1	0.23	5.08	0.24	2	2.97	0.95	8.3	0.94	2	0.47	0.65	2.07	0.66
9	LC Proliferative	2	0.14	12.82	*0.649	22.53	2	0.16	4.99	*0.000		2	0.13	4.51	*0.174	7.73	2	0.83	0.92	3.73	0.99	2	2.06	3.93	5.77	3.92	2	0.09	8.36	*0.336	10.38
10	LC Proliferative	2	0.11	12.08	*0.384	27.55	2	0.13	36.04	*0.000		2	0.27	5.25	0.48	6.48	2	0.82	1.21	3.7	1.31	2	3.38	1.7	9.42	1.69	2	0.21	2.8	0.905	3.02
11	Control Proliferative	2	0.3	1.4	1.96	1.74	2	0.23	4.29	*0.216	17.3	2	0.41	0.43	0.766	0.49	2	2.47	0.32	11.6	0.32	2	9.79	5.03	27	4.97	2	1.94	1.24	8.63	1.24
12	Control Proliferative	2	0.32	2.02	2.12	2.49	2	0.27	2.4	*0.329	7.08	2	0.17	1.83	*0.259	2.69	2	1.43	1.17	6.66	1.2	2	4.45	1.01	12.4	1	2	11.87	0.03	52	0.03
13	Control Proliferative	2	0.26	5.79	1.64	7.52	2	0.21	7.66	*0.116	52.15	2	0.49	4.02	0.947	4.44	2	2.12	2.85	9.95	2.87	2	6.7	2.26	18.6	2.23	2	0.43	0.61	1.88	0.63
14	Control Proliferative	2	0.45	1.36	3.16	1.57	2	0.1	3.04	*0.000		2	0.45	0.42	0.857	0.47	2	1.51	0.6	7.03	0.62	2	16.59	1.03	45.5	1.02	2	0.9	0.95	3.99	0.95
15	Control Proliferative	2	0.15	1.47	*0.707	2.49	2	0.16	13.57	*0.000	100	2	0.59	3	1.16	3.24	2	1.62	0.08	7.56	0.08	2	6.36	4.55	17.6	4.5	2	0.18	11.49	0.778	12.57
16	Control Proliferative	2	0.23	2.74	1.41	3.69	2	0.18	12.04	*0.055	100	2	0.32	0.35	0.575	0.41	2	2.07	0.38	9.7	0.38	2	35.79	2.43	97.6	2.42	2	0.59	4.58	2.61	4.65
17	Control Proliferative	2	0.26	5.76	1.6	7.52	2	0.31	0.79	*0.494	1.79	2	8.69	0.85	17.5	0.83	2	2.31	0.72	10.8	0.72	2	27.42	0.18	74.8	0.17	2	1.01	5.08	4.49	5.09
18	Control Proliferative	2	0.19	5.12	*1.07	7.47	2	0.22	0.99	*0.164	5.02	2	0.23	3.69	0.385	4.8	2	0.6	1.39	2.61	1.58	2	3.39	3.97	9.46	3.94	2	0.23	5.11	0.976	5.47
19	Control Proliferative	2	3.13	0.7	25	0.72	2	1.09	0.69	3.2	0.79	2	20.77	1.01	41.1	0.99	2	2.68	0.28	12.6	0.28	2	19.33	5.42	52.9	5.36	2	0.59	2.38	2.64	2.41
20	Control Proliferative	2	0.24	4.59	1.43	6.16	2	0.27	4.76	*0.353	13.39	2	0.43	0.92	0.809	1.04	2	1.94	0.92	9.07	0.92	2	6.82	0.34	18.9	0.33	2	2.09	1.47	9.28	1.46
21	Control Proliferative	2	0.14	9.03	*0.619	16.21	2	0.18	5.7	*0.025	100	2	0.43	5.31	0.806	5.99	2	1.44	2.09	6.69	2.14	2	5.86	0.42	16.3	0.42	2	0.35	2.94	1.52	3.05
22	Control Proliferative	2	0.15	3.81	*0.706	6.45	2	0.14	4.97	*0.000		2	0.37	2.31	0.68	2.67	2	0.82	0.17	3.7	0.18	2	3.99	2.47	11.1	2.45	2	0.38	4.47	1.65	4.62
23	Control Proliferative	2	0.19	7.95	*1.05	11.66	2	0.16	0.25	*0.000		2	0.65	0.65	1.28	0.7	2	1.61	1.58	7.53	1.61	2	2.92	1.33	8.14	1.33	2	0.34	6.04	1.48	6.28
24	Control Proliferative	2	0.19	10.3	*1.09	14.96	2	0.18	1.69	*0.005	100	2	0.28	2.99	0.489	3.68	2	2.21	1.75	10.4	1.76	2	3.73	1.18	10.4	1.17	2	1.07	9.83	4.76	9.84
25	Control Proliferative	2	0.21	3.07	1.21	4.31	2	0.28	3.26	*0.383	8.69	2	0.34	1.05	0.616	1.23	2	2.34	1.35	11	1.35	2	6.41	0.77	17.8	0.76	2	0.26	4.35	1.14	4.6
26	Control Proliferative	2	0.26	3.74	1.61	4.87	2	0.2	12.84	*0.093	100	2	0.39	1.44	0.733	1.65	2	2.86	1.12	13.4	1.11	2	5.98	2.24	16.6	2.21	2	1.71	0.43	7.62	0.43
27	Control Proliferative	2	0.11	1.68	*0.379	3.85	2	0.19	2.98	*0.030	74.03	2	0.27	0.63	0.471	0.78	2	0.57	1.24	2.48	1.42	2	2.22	13.31	6.22	13.28	2	0.26	1.11	1.12	1.18
28	Control Proliferative	2	0.25	2.69	1.55	3.54	2	1.04	9.38	3.02	10.95	2	0.15	3.08	*0.200	4.97	2	0.99	1.23	4.55	1.31	2	3.13	4.53	8.75	4.5	2	0.53	2.51	2.37	2.55
29	Control Proliferative	2	0.22	2.63	1.33	3.61	1	0.12	0	*0.000		2	0.19	2.66	*0.298	3.72	2	1.5	0.3	6.99	0.3	2	3.25	3.42	9.08	3.4	2	0.17	5.49	0.72	6.06
30	Control Proliferative	2	0.07	15.7	*0.094	98.32	2	0.16	3.56	*0.000		2	0.47	0.77	0.893	0.85	2	0.36	2.84	1.42	3.67	2	1.63	0.29	4.57	0.29	2	1.03	1.94	4.61	1.95
31	LC Menstrual	2	0.16	0.4	*0.825	0.64	2	0.16	8.66	*0.000		2	0.23	4.82	0.392	6.24	2	1.08	2.64	4.99	2.78	2	3.92	0.03	10.9	0.03	2	0.27	3.61	1.15	3.82
32	Biological replicate	2	0.21	1.13	1.21	1.59	2	0.22	1.91	*0.163	9.67	2	1.73	3.67	3.52	3.71	2	1.92	0.1	8.98	0.1	2	4.35	3.95	12.1	3.92	2	0.9	1.76	3.99	1.77
* indicates that the concentration is out of range (on left = low, on right = high)
	replicates failed so sample re-run on cart 3 kit 309390 and results from that cart pasted here
Simple Plex Kit Result Data Summary	KW 01
	KW 02
Kit ID	309390
Analytes	IL-10, IL-2, IFNg 3rd gen, TNF-a 2nd gen, IL-8, IL-6 2nd gen
Run Date	03/21/2024 4:08 PM
User	Ella
Specimen Type(s)	PlasmaSerum
Species	Human
Lot Number	34601
Cartridge ID	340813
Manufactured Date	08/10/2023
Analyzer Name	Ella-21120929
Analyzer Description	KW 13
Runner Version	4.0.0.28
Comments
Results Summary
Inlet	Sample Name			IL-10	IL-10	IL-10	IL-10	IL-10	IL-2	IL-2	IL-2	IL-2	IL-2	IFNg 3rd gen	IFNg 3rd gen	IFNg 3rd gen	IFNg 3rd gen	IFNg 3rd gen	TNF-a 2nd gen	TNF-a 2nd gen	TNF-a 2nd gen	TNF-a 2nd gen	TNF-a 2nd gen	IL-8	IL-8	IL-8	IL-8	IL-8	IL-6 2nd gen	IL-6 2nd gen	IL-6 2nd gen	IL-6 2nd gen
		GNRs	Mean RFU	RFU %CV	Mean Conc.	Conc. %CV	GNRs	Mean RFU	RFU %CV	Mean Conc.	Conc. %CV	GNRs	Mean RFU	RFU %CV	Mean Conc.	Conc. %CV	GNRs	Mean RFU	RFU %CV	Mean Conc.	Conc. %CV	GNRs	Mean RFU	RFU %CV	Mean Conc.	Conc. %CV	GNRs	Mean RFU	RFU %CV	Mean Conc.	Conc. %CV
1	LC Secretory	2	0.24	7.94	1.49	10.55	2	0.25	5.62	*0.291	18.08	2	0.69	2.61	1.37	2.78	2	1.56	3.48	7.26	3.56	2	3.78	2.38	10.5	2.36	2	0.3	4.59	1.29	4.82
2	LC Secretory	2	0.18	52.6	*0.994	78.6	2	0.31	11.14	*0.488	25.48	2	0.26	1.63	0.45	2.04	2	1.35	1.05	6.29	1.09	2	4.14	1.36	11.5	1.35	2	0.16	0.56	0.673	0.62
3	LC Secretory	2	5.29	2.37	42.6	2.4	2	0.17	2.57	*0.000		2	0.26	4.64	0.457	5.79	2	0.75	2.61	3.35	2.87	2	2.87	5.47	8.01	5.44	2	0.41	1.44	1.8	1.49
4	LC Secretory	2	0.2	2.57	1.17	3.65	2	0.15	4.83	*0.000		2	0.3	1.83	0.542	2.2	2	1.89	1.63	8.83	1.65	2	3.98	3.15	11.1	3.12	2	0.3	0.12	1.3	0.13
5	LC Secretory	2	0.15	14.31	*0.733	23.9	2	0.16	10.78	*0.000		2	0.19	5.99	*0.299	8.38	2	1.06	1.39	4.87	1.46	2	1.43	0.06	3.99	0.06	2	0.13	9.67	*0.507	11.16
6	LC Secretory	2	0.09	6.96	*0.264	19.95	2	0.07	3.5	*0.000		2	0.07	9.62	*0.039	42.03	2	0.97	2.71	4.42	2.88	2	1.9	8.75	5.31	8.76	2	0.14	2.87	*0.559	3.27
7	LC Secretory	2	0.1	4.13	*0.305	10.8	2	0.11	4.02	*0.000		2	0.2	2.88	*0.312	3.97	2	0.65	2.24	2.86	2.51	2	3.92	1.95	10.9	1.94	2	0.22	0.03	0.939	0.04
8	Control Secretory	2	0.05	34.34	*0.022	100	2	0.04	7.71	*0.000		2	0.48	2.35	0.919	2.6	2	1.19	0.34	5.51	0.36	2	3.95	0.97	11	0.96	2	0.2	0.81	0.867	0.88
9	Control Secretory	2	0.27	22.48	1.73	28.86	2	0.29	7.86	*0.424	19.61	2	1.67	0.89	3.41	0.9	2	1.2	1.24	5.53	1.29	2	2.97	6.52	8.29	6.48	2	0.34	2.56	1.5	2.67
10	Control Secretory	2	0.09	16.29	*0.228	51.52	2	0.13	9.27	*0.000		2	0.24	0.01	0.415	0.01	2	0.83	0.2	3.74	0.22	2	1.2	0.3	3.34	0.31	2	0.58	3.11	2.57	3.16
11	Control Secretory	2	0.23	6.76	1.42	9.09	2	0.29	6.57	*0.406	16.83	2	0.6	0.82	1.17	0.89	2	1.27	3.01	5.9	3.12	2	3.28	2.69	9.15	2.67	2	0.34	0.99	1.49	1.03
12	Control Secretory	2	0.17	0.1	*0.928	0.15	2	0.24	1.44	*0.224	5.62	2	0.45	4.51	0.866	5.04	2	0.91	0.52	4.13	0.56	2	1.96	2.29	5.49	2.29	2	0.22	0.89	0.934	0.96
13	Control Secretory	2	0.16	14.72	*0.775	24.04	2	0.15	41	*0.074	100	2	0.2	7.06	*0.314	9.72	2	1.11	2.37	5.11	2.49	2	1.54	1.97	4.31	1.98	2	0.12	0.6	*0.472	0.71
14	Control Secretory	2	0.11	5.81	*0.414	12.71	2	0.11	21.74	*0.000		2	0.24	7.14	0.407	9.16	2	0.6	3.2	2.63	3.64	2	2.73	1.19	7.64	1.18	2	0.14	6.94	0.565	7.88
15	Control Secretory	2	0.23	16.06	1.37	21.8	2	0.19	4.37	*0.045	71.67	2	0.27	0.71	0.477	0.88	2	1.13	0.94	5.19	0.98	2	3.24	2.54	9.04	2.52	2	0.3	2.77	1.31	2.91
16	Control Secretory	2	0.19	13.49	*1.03	19.94	0					2	0.2	0.37	*0.323	0.5	2	0.22	0.97	0.689	1.62	2	1.52	2.36	4.25	2.37	2	0.6	0.48	2.66	0.49
17	Control Secretory	2	0.1	2.27	*0.298	6.02	2	0.2	9.17	*0.087	81.29	2	0.85	0.39	1.7	0.41	2	0.63	0.17	2.76	0.2	2	4.75	3.19	13.2	3.16	2	0.16	3.77	0.68	4.18
18	Control Secretory	2	0.3	2.05	1.92	2.58	2	0.25	0.43	*0.264	1.49	2	0.65	2.78	1.28	2.97	2	1.56	0.35	7.27	0.36	2	5.49	5.68	15.3	5.62	2	0.46	3.12	2.04	3.19
19	Control Secretory	2	0.15	2.91	*0.705	4.93	2	0.23	2.55	*0.193	11.21	2	0.16	5.34	*0.239	8.06	2	0.95	1.02	4.33	1.08	2	1.8	0.62	5.02	0.62	2	0.21	4.68	0.903	5.04
20	Control Secretory	2	0.13	1.14	*0.577	2.11	2	0.31	29.24	*0.489	67.2	2	0.34	2.87	0.617	3.38	2	1.03	0.66	4.75	0.7	2	2.5	0.36	6.98	0.35	2	0.19	0.13	0.779	0.14
21	Control Secretory	2	0.1	6.64	*0.321	16.8	2	0.26	23.08	*0.293	74.46	2	0.38	0.32	0.704	0.37	2	0.68	1.87	3	2.08	2	2.63	0.3	7.34	0.3	2	0.38	1.9	1.66	1.97
22	Control Proliferative repeat	2	0.19	5.12	*1.07	7.47	2	0.19	22.1	*0.095	100	2	0.16	5.65	*0.240	8.5	2	0.78	1.27	3.52	1.38	2	9.34	4.65	25.8	4.6	2	0.47	3.34	2.06	3.42
23	Control Proliferative repeat	2	0.25	2.69	1.55	3.54	2	0.21	1.12	*0.109	8.02	2	0.29	4.38	0.507	5.35	2	1.75	0.38	8.16	0.38	2	10.94	5.75	30.1	5.68	2	1.02	1.75	4.53	1.76
24	Control Proliferative repeat	2	0.22	2.63	1.33	3.61	2	0.2	5.24	*0.081	49.42	2	0.24	7.07	0.396	9.14	2	1.87	2.08	8.75	2.11	2	4.15	2.8	11.5	2.78	2	0.2	1.95	0.835	2.12
25	Control Menstrual repeat	2	0.21	1.42	1.18	2.01	2	0.26	4.31	*0.328	12.75	2	0.32	1.76	0.572	2.09	2	1	0.55	4.61	0.59	2	4.21	3.21	11.7	3.18	2	4.12	0.32	18.2	0.32
26	LC / Menstrual control	2	0.23	1.11	1.38	1.51	2	0.2	9.35	*0.104	70.16	2	0.29	2.64	0.511	3.22	2	1.3	0.53	6.02	0.55	2	4.56	2.19	12.7	2.17	2	0.29	4.61	1.26	4.85
27	LC / Proliferative Control	2	0.18	1.49	*0.956	2.25	2	0.23	4.06	*0.184	18.62	2	0.26	4.63	0.458	5.78	2	1.11	0.54	5.13	0.56	2	4.26	1.28	11.9	1.27	2	0.3	0.59	1.3	0.62
28	LC / Secretory Control	2	0.19	3.55	*1.09	5.15	2	0.22	7.49	*0.159	38.88	2	0.66	1.52	1.31	1.62	2	1.18	1.25	5.46	1.31	2	3.89	2.31	10.9	2.29	2	0.27	2.64	1.16	2.79
29	Biological Replicate	2	0.2	2.58	*1.11	3.73	2	0.24	3.06	*0.246	11.13	2	1.65	0.07	3.37	0.07	2	1.65	1.9	7.73	1.93	2	4.01	0.96	11.2	0.95	2	0.7	11.22	3.1	11.34
30	Biological Replicate	2	0.17	7.21	*0.925	11.03	2	0.21	0.26	*0.134	1.55	2	1.57	1.1	3.2	1.12	2	1.69	0.15	7.9	0.15	2	3.92	3.18	10.9	3.15	2	0.77	3	3.42	3.02
31	Blank	2	0.11	8.24	*0.374	19.06	2	0.28	2.34	*0.388	6.17	2	0.12	1.11	*0.136	2.14	2	0.09	7.09	*0.001	100	2	0.04	17.98	*0.017	100	2	0.05	1.59	*0.146	2.53
32	Blank	2	0.09	2.44	*0.226	7.76	2	0.33	7.69	*0.577	15.96	2	0.1	5.97	*0.087	14.84	2	0.08	4.31	*0.000		2	0.04	44.14	*0.023	100	2	0.03	19.78	*0.034	73.19
* indicates that the concentration is out of range (on left = low, on right = high)
Simple Plex Kit Result Data Summary
KW-27MAR02
Kit ID	375156
Analytes	IL-10, IL-2, IFNg 3rd gen, TNF-a 2nd gen, IL-8, IL-6 2nd gen
Run Date	03/27/2025 2:18 PM
User	Ella
Specimen Type(s)	PlasmaSerum
Species	Human
Lot Number	41272
Cartridge ID	412140
Manufactured Date	06/28/2024
Analyzer Name	Ella-21120929
Analyzer Description
Runner Version	4.0.0.28
Comments
KW-27MAR16
KW-27MAR17
Results Summary
KW-27MAR19
Inlet				IL-10	IL-10	IL-10	IL-10	IL-10	IL-2	IL-2	IL-2	IL-2	IL-2	IFNg 3rd gen	IFNg 3rd gen	IFNg 3rd gen	IFNg 3rd gen	IFNg 3rd gen	TNF-a 2nd gen	TNF-a 2nd gen	TNF-a 2nd gen	TNF-a 2nd gen	TNF-a 2nd gen	IL-8	IL-8	IL-8	IL-8	IL-8	IL-6 2nd gen	IL-6 2nd gen	IL-6 2nd gen	IL-6 2nd gen	IL-6 2nd gen
KW-27MAR21	Sample Name	Cycle Stage	GNRs	Mean RFU	RFU %CV	Mean Conc.	Conc. %CV	GNRs	Mean RFU	RFU %CV	Mean Conc.	Conc. %CV	GNRs	Mean RFU	RFU %CV	Mean Conc.	Conc. %CV	GNRs	Mean RFU	RFU %CV	Mean Conc.	Conc. %CV	GNRs	Mean RFU	RFU %CV	Mean Conc.	Conc. %CV	GNRs	Mean RFU	RFU %CV	Mean Conc.	Conc. %CV
1	COVID recovered control	menstrual	2	0.18	6.21	1.16	12.14	2	0.17	3.05	*0.000		2	0.25	1.37	0.511	1.8	2	1.27	3.41	7.25	3.36	2	5.24	0.25	11.8	0.25	2	0.2	0.77	1.03	0.92
2	COVID recovered control	proliferative	2	0.24	0.76	1.94	1.18	2	0.22	0.57	*0.146	3.24	2	0.34	0.78	0.766	0.94	2	1.45	4.92	8.21	4.83	2	5.32	1.59	12	1.57	2	0.18	0.76	0.895	0.94
3	COVID recovered control	secretory	2	0.17	4.84	*1.04	10.05	2	0.17	1.96	*0.000		2	0.24	2	0.497	2.65	2	1.09	2.42	6.23	2.4	2	4.17	1.87	9.45	1.85	2	0.24	2.13	1.25	2.47
4	COVID recovered control	secretory	2	0.24	1.42	1.89	2.22	2	0.19	5.2	*0.042	96.24	2	0.37	0.43	0.834	0.51	2	1.76	0.05	9.96	0.05	2	5.25	1.19	11.9	1.18	2	0.25	5.89	1.31	6.78
5	COVID recovered control	menstrual	2	0.11	2.28	*0.299	11.32	2	0.11	28.77	*0.000		2	0.22	1.76	0.443	2.42	2	1.09	0.21	6.23	0.21	2	3.12	0.24	7.07	0.24	2	0.36	0.49	1.98	0.53
6	COVID recovered control	proliferative	2	0.15	2.99	*0.779	7.35	2	0.16	4.69	*0.000		2	0.37	1.05	0.823	1.24	2	1.55	1.14	8.77	1.11	2	3.4	1.44	7.7	1.43	2	0.23	0.56	1.21	0.65
7	COVID recovered control	menstrual	2	0.13	1.93	*0.548	5.99	2	0.16	0.75	*0.000		2	0.16	5.37	*0.265	8.97	2	1.03	0.16	5.86	0.16	2	9.5	0.24	21.3	0.24	2	0.16	2.52	0.784	3.22
8	COVID recovered control	proliferative	2	0.14	6.28	*0.625	17.8	2	0.16	2.53	*0.000		2	0.21	2.3	0.409	3.24	2	1.16	1.3	6.62	1.29	2	5.3	6.19	12	6.11	2	0.17	2.54	0.844	3.19
9	COVID recovered control	secretory	2	0.13	4.37	*0.577	13.11	2	0.16	13.07	*0.000		2	0.17	0.71	*0.282	1.15	2	1.16	0.37	6.61	0.37	2	6.4	0.44	14.4	0.44	2	0.14	3.74	0.669	4.97
10	COVID recovered control	secretory	2	0.09	2.02	*0.015	100	2	0.14	2.46	*0.000		2	0.19	2.77	0.348	4.15	2	1.3	1.5	7.38	1.48	2	3.17	1.04	7.18	1.04	2	0.15	2.71	0.681	3.58
11	COVID recovered control	menstrual	2	0.11	4.17	*0.216	27.35	2	0.14	6.94	*0.000		2	0.2	6.4	0.392	9.17	2	1.43	0.13	8.12	0.13	2	4.82	0.99	10.9	0.98	2	0.34	2.72	1.85	2.98
12	COVID recovered control	proliferative	2	0.13	1.07	*0.546	3.32	2	0.15	1.8	*0.000		2	0.2	0.98	0.371	1.44	2	1.52	1.97	8.59	1.93	2	3.09	1.32	7.01	1.31	2	0.22	1.78	1.13	2.1
13	COVID recovered control	menstrual	2	0.15	6.59	*0.783	16.14	2	0.15	0.66	*0.000		2	0.39	1.58	0.887	1.84	2	1.37	2.29	7.77	2.25	2	4.35	0.11	9.84	0.11	2	0.28	6.46	1.52	7.28
14	COVID recovered control	proliferative	2	0.11	4	*0.234	24.48	2	0.14	3.69	*0.000		2	0.25	0.16	0.506	0.21	2	0.95	3.84	5.42	3.83	2	3.17	0.28	7.2	0.28	2	0.25	4.23	1.32	4.87
15	COVID recovered control	secretory	2	0.11	3.68	*0.290	18.73	2	0.12	4.55	*0.000		2	0.2	1.19	0.367	1.75	2	0.84	1.94	4.81	1.95	2	2.45	0.52	5.56	0.52	2	0.16	2.34	0.787	2.98
16	COVID recovered control	menstrual	2	0.1	9.15	*0.096	100	2	0.13	0.72	*0.000		2	0.17	1.32	*0.286	2.13	2	0.72	2.38	4.09	2.41	2	1.69	4.68	3.81	4.77	2	0.13	11.5	0.609	15.71
17	COVID recovered control	proliferative	2	0.13	7.65	*0.558	23.48	2	0.15	4.02	*0.000		2	0.18	0.78	*0.316	1.21	2	0.79	1.37	4.52	1.38	2	2.37	2.03	5.37	2.04	2	0.15	0.42	0.704	0.55
18	COVID recovered control	secretory	2	0.24	2.85	1.91	4.44	2	0.15	0.25	*0.000		2	0.46	8.09	1.09	9.09	2	1.07	0.19	6.07	0.19	2	3.91	1.81	8.87	1.8	2	0.32	1.83	1.75	2.02
19	COVID recovered control	menstrual	2	0.19	4.58	1.32	8.4	2	0.16	3.54	*0.000		2	0.25	0.52	0.516	0.68	2	0.93	2.37	5.3	2.36	2	4	1.32	9.05	1.3	2	0.25	2.02	1.31	2.33
20	COVID recovered control	proliferative	2	0.48	0.35	4.81	0.42	2	0.17	1.16	*0.000		2	1.34	0.41	3.32	0.42	2	1.47	3.62	8.31	3.55	2	3.47	7.94	7.86	7.9	2	0.52	3.25	2.96	3.41
21	COVID recovered control	secretory	2	0.11	8.07	*0.283	42.02	2	0.13	1.77	*0.000		2	0.15	8.66	*0.233	15.35	2	0.6	2.56	3.42	2.63	2	1.47	2.63	3.3	2.7	2	0.13	6.7	0.608	9.15
22	COVID recovered control	menstrual	2	0.24	2.43	1.9	3.79	2	0.15	0.27	*0.000		2	0.49	4.6	1.16	5.12	2	1.12	1.55	6.37	1.54	2	4.08	0.27	9.23	0.27	2	0.31	2.14	1.68	2.38
23	COVID recovered control	proliferative	2	0.18	0.91	1.21	1.74	2	0.14	5.22	*0.000		2	0.22	0.24	0.443	0.32	2	0.88	0.8	5.02	0.8	2	4.07	0.62	9.21	0.61	2	0.23	1.35	1.17	1.58
24	COVID recovered control	secretory	2	0.55	3.26	5.71	3.78	2	0.15	6.76	*0.000		2	1.39	1.69	3.45	1.7	2	1.44	0.51	8.15	0.5	2	3.76	2.05	8.52	2.03	2	0.55	0.6	3.15	0.63
25	COVID recovered control	menstrual	2	0.13	2.14	*0.532	6.8	2	0.14	9.45	*0.000		2	0.2	1.22	0.391	1.74	2	1.62	1.11	9.18	1.09	2	5.99	2.77	13.5	2.73	2	0.25	3.4	1.34	3.9
26	COVID recovered control	proliferative	2	0.1	0.93	*0.097	12.68	2	0.14	4.35	*0.000		2	0.18	2.55	*0.315	3.96	2	1.3	1.9	7.38	1.87	2	5	0.49	11.3	0.48	2	0.13	0.12	*0.559	0.17
27	COVID recovered control	secretory	2	0.11	6.66	*0.238	40.21	2	0.13	0.69	*0.000		2	0.17	2.65	*0.307	4.17	2	1.18	0.83	6.7	0.82	2	4.26	1.08	9.65	1.06	2	0.25	0.62	1.3	0.71
28	COVID recovered control	secretory	2	0.14	0.21	*0.631	0.58	2	0.13	5.92	*0.000		2	0.25	4.04	0.522	5.29	2	1.08	0.33	6.14	0.33	2	3.96	1.92	8.96	1.91	2	0.47	1.17	2.66	1.24
29	COVID recovered control	menstrual	2	0.16	1.89	*0.890	4.29	2	0.16	0.51	*0.000		2	3.96	1.07	9.72	1.04	2	1.22	1.82	6.92	1.8	2	3.29	0.24	7.46	0.24	2	0.4	1.81	2.26	1.94
30	COVID recovered control	proiferative	2	0.12	8.04	*0.376	33.19	2	0.14	1.19	*0.000		2	0.27	0.81	0.579	1.03	2	1.07	2.58	6.11	2.57	2	4.26	0.58	9.64	0.57	2	0.5	1.72	2.85	1.81
31	COVID recovered control (repeat)	secretory	2	0.13	0.53	*0.466	1.86	2	0.17	3.25	*0.000		2	1.32	3.32	3.27	3.36	2	1.27	4.74	7.25	4.67	2	5	2.79	11.3	2.76	2	0.63	1.03	3.58	1.07
32	Biological Replicate	NA	2	0.09	1.99	*0.025	100	2	0.12	1.29	*0.000		2	0.14	3.68	*0.207	6.91	2	0.93	2.78	5.28	2.78	2	2.63	0.32	5.96	0.32	2	0.13	3.44	0.566	4.79
* indicates that the concentration is out of range (on left = low, on right = high)

## Sheet: Figure 5d
Figure 5d. Endometrial tissue cytokine mRNA concentrations
Sample Name	ATP5B	SDHA	Geomean	TNFa	average Ct	dCt	ddCt	2^(-ddCt)		Sample Name	ATP5B	SDHA	Geomean	IFNg	average Ct	dCt	ddCt	2^(-ddCt)		Sample Name	ATP5B	SDHA	Geomean	IL-10 Ct	average Ct	dCt	ddCt	2^(-ddCt)		Sample Name	ATP5B	SDHA	Geomean	IL-8 Ct	average Ct	dCt	ddCt	2^(-ddCt)		Sample Name	ATP5B	SDHA	Geomean	IL-6 Ct	average Ct	dCt	ddCt	2^(-ddCt)
Endo mix	23.103	24.7923	23.9522	31.8223	31.6363	7.68409	8.67186e-05	0.99994		Endo mix	23.103	24.7923	23.9522	39.1651	38.69	14.7378	-0.00015021	1.0001		Endo mix	23.103	24.7923	23.9522	34.464	33.8189	9.8667	-0.00030118	1.00021		Endo mix	23.103	24.7923	23.9522	31.9775	32.4157	8.46346	0.000463702	0.999679		Endo mix	23.103	24.7923	23.9522	32.8163	33.5637	9.61153	-0.000470095	1.00033
Endo mix	23.1324	24.9849		31.8126						Endo mix	23.1324	24.9849		38.2142						Endo mix	23.1324	24.9849		33.5013						Endo mix	23.1324	24.9849		32.4417						Endo mix	23.1324	24.9849		32.9845
Endo mix	22.8891	24.9207		31.274						Endo mix	22.8891	24.9207		38.6909						Endo mix	22.8891	24.9207		33.4914						Endo mix	22.8891	24.9207		32.8278						Endo mix	22.8891	24.9207		34.8904
Proliferative long COVID	22.5833	24.2909	23.4551	32.2861	32.4992	9.04416	1.36016	0.38954		Proliferative long COVID	22.5833	24.2909	23.4551	39.6955	39.7699	16.3148	1.57681	0.335222		Proliferative long COVID	22.5833	24.2909	23.4551	35.0331	34.884	11.4289	1.56192	0.338701		Proliferative long COVID	22.5833	24.2909	23.4551	34.7109	34.4408	10.9857	2.5227	0.174017		Proliferative long COVID	22.5833	24.2909	23.4551	34.7384	34.6847	11.2297	1.61766	0.325865
Proliferative long COVID	22.7963	24.1177		32.7197						Proliferative long COVID	22.7963	24.1177		40.0672						Proliferative long COVID	22.7963	24.1177		35.1666						Proliferative long COVID	22.7963	24.1177		34.7651						Proliferative long COVID	22.7963	24.1177		34.2803
Proliferative long COVID	22.7069	24.3128		32.492						Proliferative long COVID	22.7069	24.3128		39.547						Proliferative long COVID	22.7069	24.3128		34.4523						Proliferative long COVID	22.7069	24.3128		33.8464						Proliferative long COVID	22.7069	24.3128		35.0355
Proliferative long COVID	22.3433	24.2912	23.327	32.9462	32.434	9.10697	1.42297	0.372944		Proliferative long COVID	22.3433	24.2912	23.327	38.8425	38.5222	15.1952	0.457231	0.728383		Proliferative long COVID	22.3433	24.2912	23.327	35.4878	35.5288	12.2018	2.3348	0.198224		Proliferative long COVID	22.3433	24.2912	23.327	32.1599	32.3028	8.97584	0.512838	0.700843		Proliferative long COVID	22.3433	24.2912	23.327	33.9994	33.7741	10.4471	0.835127	0.560534
Proliferative long COVID	22.5227	24.3208		32.0972						Proliferative long COVID	22.5227	24.3208		38.202						Proliferative long COVID	22.5227	24.3208		34.7039						Proliferative long COVID	22.5227	24.3208		32.3093						Proliferative long COVID	22.5227	24.3208		34.3179
Proliferative long COVID	22.1734	24.4415		32.2585						Proliferative long COVID	22.1734	24.4415		Undetermined						Proliferative long COVID	22.1734	24.4415		36.3947						Proliferative long COVID	22.1734	24.4415		32.4394						Proliferative long COVID	22.1734	24.4415		33.0051
Proliferative long COVID	22.6489	24.7186	23.7215	31.8665	32.2697	8.54819	0.864192	0.549354		Proliferative long COVID	22.6489	24.7186	23.7215		43.9772	20.2557	5.51774	0.021827		Proliferative long COVID	22.6489	24.7186	23.7215	35.817	35.6704	11.949	2.08197	0.236192		Proliferative long COVID	22.6489	24.7186	23.7215	29.2039	28.991	5.26954	-3.19346	9.14801		Proliferative long COVID	22.6489	24.7186	23.7215	34.5351	34.4201	10.6986	1.08659	0.470871
Proliferative long COVID	22.7406	24.806		32.6552						Proliferative long COVID	22.7406	24.806		43.3975						Proliferative long COVID	22.7406	24.806		35.1547						Proliferative long COVID	22.7406	24.806		28.8055						Proliferative long COVID	22.7406	24.806
Proliferative long COVID	22.5281	25.0436		32.2873						Proliferative long COVID	22.5281	25.0436		44.5569						Proliferative long COVID	22.5281	25.0436		36.0396						Proliferative long COVID	22.5281	25.0436		28.9637						Proliferative long COVID	22.5281	25.0436		34.305
Proliferative long COVID	22.1638	24.3983	23.2763	31.2739	31.0369	7.76062	0.0766163	0.948279		Proliferative long COVID	22.1638	24.3983	23.2763	36.8115	36.9962	13.7199	-1.01813	2.0253		Proliferative long COVID	22.1638	24.3983	23.2763	35.4378	34.6947	11.4184	1.55141	0.341176		Proliferative long COVID	22.1638	24.3983	23.2763	31.1086	30.5872	7.31093	-1.15207	2.22233		Proliferative long COVID	22.1638	24.3983	23.2763	34.2646	34.4396	11.1633	1.55133	0.341196
Proliferative long COVID	22.2818	24.4795		30.8979						Proliferative long COVID	22.2818	24.4795		36.6819						Proliferative long COVID	22.2818	24.4795		33.6483						Proliferative long COVID	22.2818	24.4795		30.3346						Proliferative long COVID	22.2818	24.4795		34.4248
Proliferative long COVID	22.1594	24.3315		30.939						Proliferative long COVID	22.1594	24.3315		37.4951						Proliferative long COVID	22.1594	24.3315		34.9981						Proliferative long COVID	22.1594	24.3315		30.3185						Proliferative long COVID	22.1594	24.3315		34.6295
Proliferative long COVID	22.2288	24.0313	23.0989	32.0112	31.9469	8.84801	1.16401	0.446271		Proliferative long COVID	22.2288	24.0313	23.0989		39.5573	16.4584	1.72042	0.30346		Proliferative long COVID	22.2288	24.0313	23.0989	34.2255	34.6562	11.5573	1.69034	0.309853		Proliferative long COVID	22.2288	24.0313	23.0989	31.1291	31.2464	8.14752	-0.315476	1.24442		Proliferative long COVID	22.2288	24.0313	23.0989	34.818	34.7229	11.624	2.01202	0.247926
Proliferative long COVID	22.2663	23.8231		31.8826						Proliferative long COVID	22.2663	23.8231		39.8518						Proliferative long COVID	22.2663	23.8231		34.8961						Proliferative long COVID	22.2663	23.8231		31.3638						Proliferative long COVID	22.2663	23.8231		34.6278
Proliferative long COVID	22.3645	23.9689								Proliferative long COVID	22.3645	23.9689		39.2628						Proliferative long COVID	22.3645	23.9689		34.8471						Proliferative long COVID	22.3645	23.9689								Proliferative long COVID	22.3645	23.9689
Proliferative long COVID	22.5197	24.8098	23.644	29.795	30.5228	6.87886	-0.805138	1.74731		Proliferative long COVID	22.5197	24.8098	23.644	41.3682	41.3425	17.6986	2.96056	0.128464		Proliferative long COVID	22.5197	24.8098	23.644	33.7418	33.9052	10.2612	0.394234	0.760893		Proliferative long COVID	22.5197	24.8098	23.644	26.431	27.7111	4.06716	-4.39584	21.0514		Proliferative long COVID	22.5197	24.8098	23.644	32.4277	32.4973	8.85333	-0.758672	1.69193
Proliferative long COVID	22.5625	24.7817		31.0866						Proliferative long COVID	22.5625	24.7817								Proliferative long COVID	22.5625	24.7817		33.7911						Proliferative long COVID	22.5625	24.7817		28.9912						Proliferative long COVID	22.5625	24.7817		32.8598
Proliferative long COVID	22.5134	24.8413		30.6869						Proliferative long COVID	22.5134	24.8413		41.3169						Proliferative long COVID	22.5134	24.8413		34.1826						Proliferative long COVID	22.5134	24.8413								Proliferative long COVID	22.5134	24.8413		32.2043
Proliferative long COVID	22.0673	24.3808	23.2717	32.8215	32.5338	9.26209	1.57809	0.334925		Proliferative long COVID	22.0673	24.3808	23.2717	36.9814	37.1433	13.8716	-0.866409	1.82312		Proliferative long COVID	22.0673	24.3808	23.2717	34.4215	34.3403	11.0686	1.20158	0.434799		Proliferative long COVID	22.0673	24.3808	23.2717	31.564	31.8691	8.59743	0.13443	0.91103		Proliferative long COVID	22.0673	24.3808	23.2717	33.9618	33.6574	10.3857	0.773725	0.584905
Proliferative long COVID	22.3	24.4748		32.2461						Proliferative long COVID	22.3	24.4748		36.793						Proliferative long COVID	22.3	24.4748		34.6667						Proliferative long COVID	22.3	24.4748		32.1193						Proliferative long COVID	22.3	24.4748		34.4934
Proliferative long COVID	22.0825	24.4962								Proliferative long COVID	22.0825	24.4962		37.6555						Proliferative long COVID	22.0825	24.4962		33.9326						Proliferative long COVID	22.0825	24.4962		31.9241						Proliferative long COVID	22.0825	24.4962		32.5171
Proliferative control	22.4652	25.0318	23.7489	31.1487	31.3591	7.61018	-0.0738155	1.0525		Proliferative control	22.4652	25.0318	23.7489	Undetermined	#DIV/0!	#DIV/0!	#DIV/0!	#DIV/0!		Proliferative control	22.4652	25.0318	23.7489	34.6967	34.3784	10.6295	0.762492	0.589477		Proliferative control	22.4652	25.0318	23.7489	30.8193	31.1761	7.42718	-1.03582	2.05028		Proliferative control	22.4652	25.0318	23.7489	35.3445	35.3508	11.6019	1.98989	0.251758
Proliferative control	22.5867	24.958		31.2267						Proliferative control	22.5867	24.958		Undetermined						Proliferative control	22.5867	24.958		34.1064						Proliferative control	22.5867	24.958		31.2193						Proliferative control	22.5867	24.958		35.1786
Proliferative control	22.6571	24.9798		31.7019						Proliferative control	22.6571	24.9798		Undetermined						Proliferative control	22.6571	24.9798		34.332						Proliferative control	22.6571	24.9798		31.4896						Proliferative control	22.6571	24.9798		35.5293
Proliferative control	22.4825	24.4217	23.3247	31.4937	31.4829	8.15819	0.47419	0.719871		Proliferative control	22.4825	24.4217	23.3247	36.6713	36.6841	13.3594	-1.37865	2.60024		Proliferative control	22.4825	24.4217	23.3247	35.0194	34.9656	11.6409	1.7739	0.292417		Proliferative control	22.4825	24.4217	23.3247	31.7083	32.2141	8.88934	0.426344	0.744145		Proliferative control	22.4825	24.4217	23.3247		35.2733	11.9486	2.33662	0.197974
Proliferative control	22.3966	24.373		31.0416						Proliferative control	22.3966	24.373		36.4141						Proliferative control	22.3966	24.373		34.6574						Proliferative control	22.3966	24.373		32.7502						Proliferative control	22.3966	24.373		35.2662
Proliferative control	22.1739	24.2295		31.9135						Proliferative control	22.1739	24.2295		36.9669						Proliferative control	22.1739	24.2295		35.2201						Proliferative control	22.1739	24.2295		32.1837			-8.463			Proliferative control	22.1739	24.2295		35.2804
Proliferative control	22.7109	24.5189	23.5324	32.2093	33.0173	9.48492	1.80092	0.286992		Proliferative control	22.7109	24.5189	23.5324	36.4468	37.0644	13.532	-1.20599	2.30695		Proliferative control	22.7109	24.5189	23.5324	35.365	35.5727	12.0403	2.17334	0.221697		Proliferative control	22.7109	24.5189	23.5324	32.0153	32.2101	8.67768	0.214676	0.86174		Proliferative control	22.7109	24.5189	23.5324	31.0171	31.0779	7.54555	-2.06645	4.18854
Proliferative control	22.5879	24.373		32.8678						Proliferative control	22.5879	24.373		37.1298						Proliferative control	22.5879	24.373		34.9363						Proliferative control	22.5879	24.373		32.6366						Proliferative control	22.5879	24.373		31.4297
Proliferative control	22.7239	24.3777		33.9748						Proliferative control	22.7239	24.3777		37.6166						Proliferative control	22.7239	24.3777		36.4169						Proliferative control	22.7239	24.3777		31.9782						Proliferative control	22.7239	24.3777		30.787
Proliferative control	23.0145	24.4999	23.6833	29.9091	29.8686	6.18534	-1.49866	2.8258		Proliferative control	23.0145	24.4999	23.6833	37.4573	38.3361	14.6528	-0.0851829	1.06082		Proliferative control	23.0145	24.4999	23.6833	34.2693	34.1956	10.5123	0.645324	0.639349		Proliferative control	23.0145	24.4999	23.6833	31.191	30.7855	7.10222	-1.36078	2.56824		Proliferative control	23.0145	24.4999	23.6833	35.2917	34.9948	11.3115	1.69951	0.307892
Proliferative control	22.7999	24.4086		29.9216						Proliferative control	22.7999	24.4086		38.3019						Proliferative control	22.7999	24.4086		34.4525						Proliferative control	22.7999	24.4086		30.5623						Proliferative control	22.7999	24.4086		34.6979
Proliferative control	23.0391	24.4086		29.7751						Proliferative control	23.0391	24.4086		39.2491						Proliferative control	23.0391	24.4086		33.865						Proliferative control	23.0391	24.4086		30.6032						Proliferative control	23.0391	24.4086
Proliferative control	22.4724	24.3616	23.4321	32.1628	31.8858	8.45367	0.769672	0.586551		Proliferative control	22.4724	24.3616	23.4321	35.6931	35.7216	12.2895	-2.44846	5.45834		Proliferative control	22.4724	24.3616	23.4321	34.1997	34.1743	10.7422	0.875217	0.545172		Proliferative control	22.4724	24.3616	23.4321	32.5382	32.3549	8.9228	0.4598	0.727087		Proliferative control	22.4724	24.3616	23.4321	32.9596	33.1566	9.72456	0.112558	0.924947
Proliferative control	22.5338	24.3707		31.5009						Proliferative control	22.5338	24.3707		35.9185						Proliferative control	22.5338	24.3707								Proliferative control	22.5338	24.3707		32.2451						Proliferative control	22.5338	24.3707		33.1062
Proliferative control	22.4531	24.5207		31.9936						Proliferative control	22.4531	24.5207		35.5533						Proliferative control	22.4531	24.5207		34.1489						Proliferative control	22.4531	24.5207		32.2814						Proliferative control	22.4531	24.5207		33.4042
Proliferative control	22.3517	24.1326	23.2552	31.8832	31.9027	8.64753	0.963526	0.512802		Proliferative control	22.3517	24.1326	23.2552	37.8818	38.0479	14.7927	0.0546956	0.962798		Proliferative control	22.3517	24.1326	23.2552	33.7527	33.6427	10.3876	0.520551	0.697106		Proliferative control	22.3517	24.1326	23.2552	30.6454	31.5419	8.28669	-0.176306	1.12999		Proliferative control	22.3517	24.1326	23.2552	34.2531	34.5996	11.3445	1.73246	0.300938
Proliferative control	22.4496	24.1255		32.0564						Proliferative control	22.4496	24.1255								Proliferative control	22.4496	24.1255		33.1641						Proliferative control	22.4496	24.1255		31.4985						Proliferative control	22.4496	24.1255		34.9461
Proliferative control	22.4079	24.1611		31.7684						Proliferative control	22.4079	24.1611		38.2139						Proliferative control	22.4079	24.1611		34.0114						Proliferative control	22.4079	24.1611		32.4816						Proliferative control	22.4079	24.1611
Proliferative control	22.9188	23.9471	23.4634	31.7046	32.5106	9.04725	1.36325	0.388706		Proliferative control	22.9188	23.9471	23.4634	38.5372	38.9799	15.5165	0.778482	0.58298		Proliferative control	22.9188	23.9471	23.4634	35.8331	36.166	12.7026	2.83562	0.140085		Proliferative control	22.9188	23.9471	23.4634	24.6399	25.1867	1.72331	-6.73969	106.868		Proliferative control	22.9188	23.9471	23.4634	34.5695	34.806	11.3426	1.73064	0.301319
Proliferative control	22.8234	23.9319		33.3167						Proliferative control	22.8234	23.9319		39.0204						Proliferative control	22.8234	23.9319		35.6239						Proliferative control	22.8234	23.9319		26.1035						Proliferative control	22.8234	23.9319		35.0425
Proliferative control	23.2186	23.9721								Proliferative control	23.2186	23.9721		39.382						Proliferative control	23.2186	23.9721		37.041						Proliferative control	23.2186	23.9721		24.8167						Proliferative control	23.2186	23.9721
Proliferative control	22.6688	24.7929	23.7393	30.8675	31.1319	7.39262	-0.29138	1.22381		Proliferative control	22.6688	24.7929	23.7393	39.3407	37.462	13.7227	-1.0153	2.02133		Proliferative control	22.6688	24.7929	23.7393	33.3086	33.6524	9.91315	0.046148	0.968519		Proliferative control	22.6688	24.7929	23.7393	29.1139	29.0367	5.29737	-3.16563	8.97323		Proliferative control	22.6688	24.7929	23.7393	33.4241	33.4231	9.68378	0.0717766	0.951466
Proliferative control	22.7658	24.7253		31.3929						Proliferative control	22.7658	24.7253		36.3679						Proliferative control	22.7658	24.7253		32.8465						Proliferative control	22.7658	24.7253		28.9755						Proliferative control	22.7658	24.7253
Proliferative control	22.7218	24.8991		31.1354						Proliferative control	22.7218	24.8991		36.6774						Proliferative control	22.7218	24.8991		34.8023						Proliferative control	22.7218	24.8991		29.0206						Proliferative control	22.7218	24.8991		33.422
Proliferative control	22.3472	24.1566	23.1677	32.2754	32.0394	8.87175	1.18775	0.438988		Proliferative control	22.3472	24.1566	23.1677	36.3489	37.9535	14.7858	0.0477644	0.967434		Proliferative control	22.3472	24.1566	23.1677	34.3241	34.9894	11.8217	1.95468	0.257977		Proliferative control	22.3472	24.1566	23.1677		33.2712	10.1035	1.64051	0.320744		Proliferative control	22.3472	24.1566	23.1677	33.1461	33.2402	10.0725	0.460541	0.726714
Proliferative control	22.0602	24.1491		31.9372						Proliferative control	22.0602	24.1491		37.6338						Proliferative control	22.0602	24.1491		34.804						Proliferative control	22.0602	24.1491		33.3471						Proliferative control	22.0602	24.1491		33.2361
Proliferative control	22.339	24.0694		31.9057						Proliferative control	22.339	24.0694		39.8776						Proliferative control	22.339	24.0694		35.84						Proliferative control	22.339	24.0694		33.1953						Proliferative control	22.339	24.0694		33.3385
Proliferative control	22.7354	24.2659	23.4965	31.8797	31.9881	8.49159	0.807592	0.571335		Proliferative control	22.7354	24.2659	23.4965	37.9472	37.9951	14.4986	-0.239423	1.18052		Proliferative control	22.7354	24.2659	23.4965	34.2434	34.399	10.9025	1.03549	0.487849		Proliferative control	22.7354	24.2659	23.4965		31.1479	7.65144	-0.811564	1.75511		Proliferative control	22.7354	24.2659	23.4965	34.9924	34.5914	11.0949	1.48289	0.357772
Proliferative control	22.72	24.2302		32.2704						Proliferative control	22.72	24.2302		37.9927						Proliferative control	22.72	24.2302		34.7273						Proliferative control	22.72	24.2302		30.9672						Proliferative control	22.72	24.2302		34.1758
Proliferative control	22.7622	24.3411		31.8141						Proliferative control	22.7622	24.3411		38.0452						Proliferative control	22.7622	24.3411		34.2262						Proliferative control	22.7622	24.3411		31.3287						Proliferative control	22.7622	24.3411		34.606
Proliferative control	22.1823	24.2778	23.2977	32.008	32.0207	8.72301	1.03901	0.486662		Proliferative control	22.1823	24.2778	23.2977		39.0671	15.7694	1.03145	0.489218		Proliferative control	22.1823	24.2778	23.2977	36.7172	35.8004	12.5028	2.63575	0.160901		Proliferative control	22.1823	24.2778	23.2977	30.2424	30.1413	6.84364	-1.61936	3.07239		Proliferative control	22.1823	24.2778	23.2977	34.299	34.8724	11.5747	1.96266	0.256555
Proliferative control	22.3811	24.3728		31.7757						Proliferative control	22.3811	24.3728		38.3618						Proliferative control	22.3811	24.3728		36.0396						Proliferative control	22.3811	24.3728		30.0321						Proliferative control	22.3811	24.3728		35.515
Proliferative control	22.3893	24.3128		32.2784						Proliferative control	22.3893	24.3128		39.7725						Proliferative control	22.3893	24.3128		34.6446						Proliferative control	22.3893	24.3128		30.1495						Proliferative control	22.3893	24.3128		34.8031
Proliferative control	22.2922	24.3101	23.2822	30.8666	30.8622	7.58	-0.104001	1.07475		Proliferative control	22.2922	24.3101	23.2822	37.2155	37.5885	14.3062	-0.431761	1.34888		Proliferative control	22.2922	24.3101	23.2822	34.0785	33.9407	10.6585	0.791467	0.577756		Proliferative control	22.2922	24.3101	23.2822	26.8639	26.7484	3.46615	-4.99685	31.9301		Proliferative control	22.2922	24.3101	23.2822	32.594	32.576	9.29382	-0.318176	1.24675
Proliferative control	22.2692	24.3525		30.7825						Proliferative control	22.2692	24.3525		37.2166						Proliferative control	22.2692	24.3525		33.7186						Proliferative control	22.2692	24.3525		26.752						Proliferative control	22.2692	24.3525		32.4365
Proliferative control	22.3408	24.2582		30.9376						Proliferative control	22.3408	24.2582		38.3333						Proliferative control	22.3408	24.2582		34.025						Proliferative control	22.3408	24.2582		26.6293						Proliferative control	22.3408	24.2582		32.6977
Proliferative control	22.8567	24.8179	23.7795	31.7818	31.4726	7.6931	0.00910283	0.99371		Proliferative control	22.8567	24.8179	23.7795	37.0949	37.1209	13.3413	-1.39668	2.63295		Proliferative control	22.8567	24.8179	23.7795	34.2046	34.3967	10.6172	0.750172	0.594533		Proliferative control	22.8567	24.8179	23.7795	28.9496	28.4582	4.67869	-3.78431	13.7781		Proliferative control	22.8567	24.8179	23.7795	33.4478	34.006	10.2265	0.614513	0.653151
Proliferative control	22.728	24.6817		31.3672						Proliferative control	22.728	24.6817		37.5646						Proliferative control	22.728	24.6817		34.3999						Proliferative control	22.728	24.6817		27.9669						Proliferative control	22.728	24.6817		34.7089
Proliferative control	22.8557	24.8605		31.269						Proliferative control	22.8557	24.8605		36.703						Proliferative control	22.8557	24.8605		34.5856						Proliferative control	22.8557	24.8605								Proliferative control	22.8557	24.8605		33.8614
Proliferative control	22.3274	24.0803	23.1514	32.798	32.2205	9.06903	1.38503	0.382882		Proliferative control	22.3274	24.0803	23.1514	38.5923	38.9117	15.7602	1.02222	0.492358		Proliferative control	22.3274	24.0803	23.1514	34.5723	35.057	11.9055	2.03852	0.243414		Proliferative control	22.3274	24.0803	23.1514	31.8418	31.891	8.73952	0.276524	0.825578		Proliferative control	22.3274	24.0803	23.1514	34.4415	35.2188	12.0673	2.45535	0.182333
Proliferative control	22.1901	24.1968		31.6429						Proliferative control	22.1901	24.1968		38.7254						Proliferative control	22.1901	24.1968		36.4128						Proliferative control	22.1901	24.1968		32.0501						Proliferative control	22.1901	24.1968		36.3215
Proliferative control	22.2065	24.0199								Proliferative control	22.2065	24.0199		39.4173						Proliferative control	22.2065	24.0199		34.1858						Proliferative control	22.2065	24.0199		31.7809						Proliferative control	22.2065	24.0199		34.8933
Secretory long COVID	22.6369	24.1064	23.399		32.5263	9.12725	1.44325	0.367739		Secretory long COVID	22.6369	24.1064	23.399	37.2442	38.2167	14.8176	0.0796221	0.946306		Secretory long COVID	22.6369	24.1064	23.399	34.4645	34.3349	10.9358	1.06881	0.476712		Secretory long COVID	22.6369	24.1064	23.399	33.4804	34.2351	10.8361	2.37306	0.193036		Secretory long COVID	22.6369	24.1064	23.399	36.8214	36.9469	13.5478	3.93581	0.0653437
Secretory long COVID	22.714	24.2185		32.6529						Secretory long COVID	22.714	24.2185		37.8269						Secretory long COVID	22.714	24.2185		34.1473						Secretory long COVID	22.714	24.2185		34.1934						Secretory long COVID	22.714	24.2185		37.0723
Secretory long COVID	22.6215	24.17		32.3997						Secretory long COVID	22.6215	24.17		39.5789						Secretory long COVID	22.6215	24.17		34.3928						Secretory long COVID	22.6215	24.17		35.0315						Secretory long COVID	22.6215	24.17
Secretory long COVID	22.4808	24.1797	23.3159	31.664	31.6429	8.32703	0.643032	0.640366		Secretory long COVID	22.4808	24.1797	23.3159	36.5377	36.6445	13.3286	-1.40939	2.65626		Secretory long COVID	22.4808	24.1797	23.3159	35.1466	35.2892	11.9733	2.1063	0.232242		Secretory long COVID	22.4808	24.1797	23.3159	30.1207	29.4007	6.0848	-2.3782	5.19886		Secretory long COVID	22.4808	24.1797	23.3159	32.1233	32.2727	8.95683	-0.655167	1.5748
Secretory long COVID	22.6835	24.1981								Secretory long COVID	22.6835	24.1981		36.1522						Secretory long COVID	22.6835	24.1981		35.4526						Secretory long COVID	22.6835	24.1981		28.9334						Secretory long COVID	22.6835	24.1981		32.9493
Secretory long COVID	22.3072	24.1387		31.6218						Secretory long COVID	22.3072	24.1387		37.2436						Secretory long COVID	22.3072	24.1387		35.2684						Secretory long COVID	22.3072	24.1387		29.1481						Secretory long COVID	22.3072	24.1387		31.7456
Secretory long COVID	22.0561	23.9117	23.0151	30.733	30.8856	7.87047	0.186465	0.878756		Secretory long COVID	22.0561	23.9117	23.0151	36.4734	36.6413	13.6261	-1.11186	2.16124		Secretory long COVID	22.0561	23.9117	23.0151	34.0437	34.0282	11.013	1.14604	0.451864		Secretory long COVID	22.0561	23.9117	23.0151	29.2172	28.9016	5.88649	-2.57651	5.96497		Secretory long COVID	22.0561	23.9117	23.0151	33.0439	33.0894	10.0743	0.462278	0.725839
Secretory long COVID	22.0787	24.0651		30.9536						Secretory long COVID	22.0787	24.0651		36.2955						Secretory long COVID	22.0787	24.0651		33.974						Secretory long COVID	22.0787	24.0651		29.0082						Secretory long COVID	22.0787	24.0651		32.7682
Secretory long COVID	22.0948	24.0046		30.9702						Secretory long COVID	22.0948	24.0046		37.155						Secretory long COVID	22.0948	24.0046		34.0668						Secretory long COVID	22.0948	24.0046		28.4795						Secretory long COVID	22.0948	24.0046		33.4562
Secretory long COVID	22.4859	24.1861	23.3494	31.8288	31.856	8.50658	0.822583	0.565429		Secretory long COVID	22.4859	24.1861	23.3494	36.3442	36.6149	13.2655	-1.47249	2.77501		Secretory long COVID	22.4859	24.1861	23.3494	34.8636	36.095	12.7456	2.87857	0.135977		Secretory long COVID	22.4859	24.1861	23.3494	31.9059	31.3231	7.97367	-0.489329	1.40379		Secretory long COVID	22.4859	24.1861	23.3494	33.1335	33.2941	9.94464	0.332637	0.794084
Secretory long COVID	22.3918	24.2062		31.6957						Secretory long COVID	22.3918	24.2062		36.6514						Secretory long COVID	22.3918	24.2062		36.4945						Secretory long COVID	22.3918	24.2062		30.9809						Secretory long COVID	22.3918	24.2062		33.9523
Secretory long COVID	22.5658	24.3621		32.0435						Secretory long COVID	22.5658	24.3621		36.8492						Secretory long COVID	22.5658	24.3621		36.9268						Secretory long COVID	22.5658	24.3621		31.0825						Secretory long COVID	22.5658	24.3621		32.7964
Secretory control	22.4339	24.428	23.3611	32.6925	32.6371	9.27603	1.59203	0.331704		Secretory control	22.4339	24.428	23.3611	37.478	37.7941	14.433	-0.304956	1.23538		Secretory control	22.4339	24.428	23.3611	35.2666	35.4886	12.1275	2.26053	0.208696		Secretory control	22.4339	24.428	23.3611	31.8656	31.8799	8.51883	0.0558261	0.962043		Secretory control	22.4339	24.428	23.3611	31.2559	31.211	7.84986	-1.76214	3.392
Secretory control	22.386	24.3773								Secretory control	22.386	24.3773		38.1103						Secretory control	22.386	24.3773		35.9419						Secretory control	22.386	24.3773		31.7136						Secretory control	22.386	24.3773		31.202
Secretory control	22.298	24.3746		32.5817						Secretory control	22.298	24.3746								Secretory control	22.298	24.3746		35.2573						Secretory control	22.298	24.3746		32.0605						Secretory control	22.298	24.3746		31.175
Secretory control	21.9599	24.1361	23.0193	29.8976	29.8302	6.81091	-0.873087	1.83158		Secretory control	21.9599	24.1361	23.0193	37.2941	37.1872	14.1678	-0.570152	1.48468		Secretory control	21.9599	24.1361	23.0193	32.9074	32.409	9.38965	-0.477349	1.39218		Secretory control	21.9599	24.1361	23.0193	32.1419	32.0914	9.0721	0.609101	0.655605		Secretory control	21.9599	24.1361	23.0193	31.2261	30.9349	7.91554	-1.69646	3.24105
Secretory control	21.9061	24.076		29.6654						Secretory control	21.9061	24.076		37.4675						Secretory control	21.9061	24.076		32.0741						Secretory control	21.9061	24.076		32.2889						Secretory control	21.9061	24.076		30.9637
Secretory control	22.0041	24.1882		29.9276						Secretory control	22.0041	24.1882		36.7999						Secretory control	22.0041	24.1882		32.2454						Secretory control	22.0041	24.1882		31.8434						Secretory control	22.0041	24.1882		30.6147
Secretory control	22.7606	24.7308	23.7171	30.3831	30.2783	6.56115	-1.12285	2.17777		Secretory control	22.7606	24.7308	23.7171	38.295	37.9401	14.223	-0.515017	1.42901		Secretory control	22.7606	24.7308	23.7171	33.3075	33.4457	9.72856	-0.138441	1.10071		Secretory control	22.7606	24.7308	23.7171	34.6949	28.5644	4.8473	-3.6157	12.2584		Secretory control	22.7606	24.7308	23.7171	33.413	33.9488	10.2317	0.619737	0.65079
Secretory control	22.7723	24.7127		30.1093						Secretory control	22.7723	24.7127		37.5852						Secretory control	22.7723	24.7127		33.6585						Secretory control	22.7723	24.7127		16.734						Secretory control	22.7723	24.7127		34.001
Secretory control	22.7667	24.6787		30.3423						Secretory control	22.7667	24.6787								Secretory control	22.7667	24.6787		33.371						Secretory control	22.7667	24.6787		34.2644						Secretory control	22.7667	24.6787		34.4326
Secretory control	23.1272	25.4172	24.2675	32.5256	32.6898	8.42232	0.738315	0.599439		Secretory control	23.1272	25.4172	24.2675	38.7106	39.2193	14.9518	0.213786	0.862272		Secretory control	23.1272	25.4172	24.2675	35.143	35.5416	11.274	1.40704	0.377084		Secretory control	23.1272	25.4172	24.2675	33.1744	33.1332	8.86571	0.402713	0.756435		Secretory control	23.1272	25.4172	24.2675	33.7245	33.7872	9.51967	-0.0923272	1.06609
Secretory control	23.038	25.541		32.8541						Secretory control	23.038	25.541		39.728						Secretory control	23.038	25.541		36.2137						Secretory control	23.038	25.541		33.7088						Secretory control	23.038	25.541		33.4245
Secretory control	23.1112	25.5502								Secretory control	23.1112	25.5502								Secretory control	23.1112	25.5502		35.2681						Secretory control	23.1112	25.5502		32.5164						Secretory control	23.1112	25.5502		34.2126
Secretory control	22.0275	24.1879	23.0175	32.617	32.5274	9.50994	1.82594	0.282058		Secretory control	22.0275	24.1879	23.0175	38.9695	38.8171	15.7996	1.06163	0.479092		Secretory control	22.0275	24.1879	23.0175	34.7428	33.4184	10.4009	0.53391	0.69068		Secretory control	22.0275	24.1879	23.0175	34.2541	34.1235	11.106	2.64303	0.160091		Secretory control	22.0275	24.1879	23.0175	33.7816	33.9237	10.9062	1.29421	0.40776
Secretory control	22.124	23.9486								Secretory control	22.124	23.9486		40.0477						Secretory control	22.124	23.9486		34.3968						Secretory control	22.124	23.9486		33.6009						Secretory control	22.124	23.9486		34.0658
Secretory control	22.0771	23.8615		32.4378						Secretory control	22.0771	23.8615		37.4341						Secretory control	22.0771	23.8615		31.1155						Secretory control	22.0771	23.8615		34.5155						Secretory control	22.0771	23.8615
Secretory control	23.0124	24.5475	23.6741	30.14	29.8261	6.15196	-1.53204	2.89195		Secretory control	23.0124	24.5475	23.6741	36.7085	36.7327	13.0586	-1.67944	3.20303		Secretory control	23.0124	24.5475	23.6741	33.5335	34.2867	10.6126	0.745645	0.596401		Secretory control	23.0124	24.5475	23.6741	31.2914	31.3609	7.68678	-0.776224	1.71264		Secretory control	23.0124	24.5475	23.6741	33.2444	33.926	10.2519	0.639915	0.641751
Secretory control	22.7728	24.5501		29.7412						Secretory control	22.7728	24.5501		36.0328						Secretory control	22.7728	24.5501		33.9514						Secretory control	22.7728	24.5501		31.5558						Secretory control	22.7728	24.5501		34.1029
Secretory control	22.8438	24.4025		29.597						Secretory control	22.8438	24.4025		37.4566						Secretory control	22.8438	24.4025		35.3754						Secretory control	22.8438	24.4025		31.2354						Secretory control	22.8438	24.4025		34.4308
Secretory control	27.0405	27.4394	27.1626	35.6497	36.0739	8.91133	1.22733	0.427106		Secretory control	27.0405	27.4394	27.1626		40.364	13.2015	-1.53653	2.90096		Secretory control	27.0405	27.4394	27.1626	35.6744	37.1254	9.96282	0.0958161	0.935743		Secretory control	27.0405	27.4394	27.1626	28.109	28.2727	1.11017	-7.35283	163.464		Secretory control	27.0405	27.4394	27.1626	37.3791	37.3926	10.2301	0.618068	0.651543
Secretory control	27.0336	27.3739		36.1334						Secretory control	27.0336	27.3739		40.5005						Secretory control	27.0336	27.3739		38.5763						Secretory control	27.0336	27.3739		28.4365						Secretory control	27.0336	27.3739		37.4061
Secretory control	26.77	27.3242		36.4386						Secretory control	26.77	27.3242		40.2276						Secretory control	26.77	27.3242								Secretory control	26.77	27.3242		28.2726						Secretory control	26.77	27.3242
Secretory control	22.6771	24.2727	23.4946	33.4305	33.2281	9.73358	2.04958	0.241554		Secretory control	22.6771	24.2727	23.4946	39.0544	39.1716	15.677	0.939035	0.521581		Secretory control	22.6771	24.2727	23.4946	36.0888	35.3588	11.8643	1.99729	0.250471		Secretory control	22.6771	24.2727	23.4946	32.4204	32.1022	8.60767	0.144673	0.904584		Secretory control	22.6771	24.2727	23.4946	33.7549	33.4678	9.97325	0.361248	0.778491
Secretory control	22.7334	24.4794		33.0258						Secretory control	22.7334	24.4794		39.8113						Secretory control	22.7334	24.4794		35.609						Secretory control	22.7334	24.4794		32.9352						Secretory control	22.7334	24.4794		33.0653
Secretory control	22.5809	24.3159								Secretory control	22.5809	24.3159		38.6491						Secretory control	22.5809	24.3159		34.3787						Secretory control	22.5809	24.3159		30.951						Secretory control	22.5809	24.3159		33.5832
Menstrual long COVID	23.1368	24.9643	24.1017	29.1767	29.4588	5.35715	-2.32685	5.01707		Menstrual long COVID	23.1368	24.9643	24.1017	34.0859	34.3369	10.2353	-4.50272	22.6701		Menstrual long COVID	23.1368	24.9643	24.1017	32.2436	32.6521	8.55048	-1.31652	2.49065		Menstrual long COVID	23.1368	24.9643	24.1017	23.4442	23.2719	-0.829735	-9.29274	627.18		Menstrual long COVID	23.1368	24.9643	24.1017	29.6941	29.7315	5.62982	-3.98218	15.8036
Menstrual long COVID	23.2302	25.1413		29.6554						Menstrual long COVID	23.2302	25.1413		34.5005						Menstrual long COVID	23.2302	25.1413		32.8838						Menstrual long COVID	23.2302	25.1413		23.2415						Menstrual long COVID	23.2302	25.1413		29.8583
Menstrual long COVID	23.1691	25.079		29.5444						Menstrual long COVID	23.1691	25.079		34.4244						Menstrual long COVID	23.1691	25.079		32.829						Menstrual long COVID	23.1691	25.079		23.13						Menstrual long COVID	23.1691	25.079		29.6421
Menstrual long COVID	22.976	24.7083	23.89	28.887	29.2373	5.34731	-2.33669	5.05144		Menstrual long COVID	22.976	24.7083	23.89	35.0355	35.4698	11.5797	-3.15826	8.92753		Menstrual long COVID	22.976	24.7083	23.89	30.4116	30.4779	6.58786	-3.27914	9.70776		Menstrual long COVID	22.976	24.7083	23.89	23.4216	23.2315	-0.65853	-9.12153	556.999		Menstrual long COVID	22.976	24.7083	23.89	30.5156	30.3904	6.50035	-3.11165	8.6437
Menstrual long COVID	22.7777	24.9281		29.2913						Menstrual long COVID	22.7777	24.9281		35.6338						Menstrual long COVID	22.7777	24.9281		30.244						Menstrual long COVID	22.7777	24.9281		23.1655						Menstrual long COVID	22.7777	24.9281		30.0623
Menstrual long COVID	23.0682	25.0016		29.5337						Menstrual long COVID	23.0682	25.0016		35.74						Menstrual long COVID	23.0682	25.0016		30.7781						Menstrual long COVID	23.0682	25.0016		23.1074						Menstrual long COVID	23.0682	25.0016		30.5932
Menstrual long COVID	23.5523	25.8042	24.5981	28.9431	28.8368	4.2387	-3.4453	10.8928		Menstrual long COVID	23.5523	25.8042	24.5981	36.5688	36.6672	12.069	-2.66899	6.35983		Menstrual long COVID	23.5523	25.8042	24.5981	31.5225	31.6199	7.02178	-2.84522	7.18614		Menstrual long COVID	23.5523	25.8042	24.5981	23.8908	23.2632	-1.33493	-9.79793	890.166		Menstrual long COVID	23.5523	25.8042	24.5981	30.0662	30.0433	5.4452	-4.1668	17.961
Menstrual long COVID	23.4591	25.826		28.693						Menstrual long COVID	23.4591	25.826								Menstrual long COVID	23.4591	25.826		31.3305						Menstrual long COVID	23.4591	25.826		23.191						Menstrual long COVID	23.4591	25.826		30.0858
Menstrual long COVID	23.4178	25.6907		28.8744						Menstrual long COVID	23.4178	25.6907		36.7655						Menstrual long COVID	23.4178	25.6907		32.0069						Menstrual long COVID	23.4178	25.6907		22.7078						Menstrual long COVID	23.4178	25.6907		29.9781
Menstrual long COVID	23.2386	24.8758	24.0995	28.1978	28.3823	4.28282	-3.40118	10.5647		Menstrual long COVID	23.2386	24.8758	24.0995	37.2738	37.3515	13.252	-1.48603	2.80116		Menstrual long COVID	23.2386	24.8758	24.0995	31.8739	31.7062	7.60673	-2.26027	4.79081		Menstrual long COVID	23.2386	24.8758	24.0995	21.1503	21.4323	-2.66719	-11.1302	2241.41		Menstrual long COVID	23.2386	24.8758	24.0995	30.4552	30.4653	6.36579	-3.24621	9.48872
Menstrual long COVID	23.276	24.9653		28.6926						Menstrual long COVID	23.276	24.9653		36.6432						Menstrual long COVID	23.276	24.9653		31.5385						Menstrual long COVID	23.276	24.9653		21.4473						Menstrual long COVID	23.276	24.9653		30.6535
Menstrual long COVID	23.274	25.0579		28.2565						Menstrual long COVID	23.274	25.0579		38.1375						Menstrual long COVID	23.274	25.0579								Menstrual long COVID	23.274	25.0579		21.6994						Menstrual long COVID	23.274	25.0579		30.2871
Menstrual long COVID	23.3204	25.387	24.3572	30.9158	31.1219	6.76463	-0.919373	1.89129		Menstrual long COVID	23.3204	25.387	24.3572	31.8632	32.1129	7.75566	-6.98234	126.443		Menstrual long COVID	23.3204	25.387	24.3572	32.4113	32.9008	8.54353	-1.32347	2.50267		Menstrual long COVID	23.3204	25.387	24.3572	26.4887	26.5519	2.19462	-6.26838	77.0849		Menstrual long COVID	23.3204	25.387	24.3572	33.7712	33.7496	9.39236	-0.219639	1.16444
Menstrual long COVID	23.4454	25.3581								Menstrual long COVID	23.4454	25.3581		31.9784						Menstrual long COVID	23.4454	25.3581		32.9229						Menstrual long COVID	23.4454	25.3581		26.9265						Menstrual long COVID	23.4454	25.3581		33.6952
Menstrual long COVID	23.314	25.4466		31.328						Menstrual long COVID	23.314	25.4466		32.4972						Menstrual long COVID	23.314	25.4466		33.3681						Menstrual long COVID	23.314	25.4466		26.2404						Menstrual long COVID	23.314	25.4466		33.7824
Menstrual control	23.866	26.1583	24.9394	29.8002	29.9488	5.00944	-2.67456	6.38444		Menstrual control	23.866	26.1583	24.9394	33.5529	33.8118	8.87245	-5.86555	58.3051		Menstrual control	23.866	26.1583	24.9394	30.1546	30.3398	5.40045	-4.46655	22.1088		Menstrual control	23.866	26.1583	24.9394	23.3833	23.4279	-1.51143	-9.97443	1006.01		Menstrual control	23.866	26.1583	24.9394	31.5467	31.5914	6.65206	-2.95994	7.78092
Menstrual control	23.6484	26.2089		30.119						Menstrual control	23.6484	26.2089		33.7907						Menstrual control	23.6484	26.2089		30.5778						Menstrual control	23.6484	26.2089		23.0624						Menstrual control	23.6484	26.2089		31.247
Menstrual control	23.7801	26.1493		29.9272						Menstrual control	23.7801	26.1493		34.0918						Menstrual control	23.7801	26.1493		30.287						Menstrual control	23.7801	26.1493		23.8381						Menstrual control	23.7801	26.1493		31.9805
Menstrual control	21.6398	24.282	22.9015	26.4785	26.7773	3.87578	-3.80822	14.0084		Menstrual control	21.6398	24.282	22.9015	31.7025	31.7541	8.85262	-5.88538	59.112		Menstrual control	21.6398	24.282	22.9015	29.1491	29.3408	6.43926	-3.42774	10.761		Menstrual control	21.6398	24.282	22.9015	18.7006	19.0945	-3.80706	-12.2701	4939.19		Menstrual control	21.6398	24.282	22.9015	29.4193	29.4899	6.58836	-3.02364	8.13216
Menstrual control	21.5679	24.2815		26.8711						Menstrual control	21.5679	24.2815		31.9						Menstrual control	21.5679	24.2815		29.5582						Menstrual control	21.5679	24.2815		19.2866						Menstrual control	21.5679	24.2815		29.6881
Menstrual control	21.7208	24.1373		26.9823						Menstrual control	21.7208	24.1373		31.6599						Menstrual control	21.7208	24.1373		29.3151						Menstrual control	21.7208	24.1373		19.2962						Menstrual control	21.7208	24.1373		29.3622
Menstrual control	24.0055	25.9826	25.2509	30.4491	30.4561	5.20524	-2.47876	5.57419		Menstrual control	24.0055	25.9826	25.2509	37.5048	37.7439	12.493	-2.24499	4.74033		Menstrual control	24.0055	25.9826	25.2509	31.6699	31.4305	6.17961	-3.68739	12.883		Menstrual control	24.0055	25.9826	25.2509	26.2688	26.4538	1.20294	-7.26006	153.284		Menstrual control	24.0055	25.9826	25.2509	33.1833	33.3787	8.12783	-1.48417	2.79756
Menstrual control	23.8973	28.1609								Menstrual control	23.8973	28.1609								Menstrual control	23.8973	28.1609		31.7151						Menstrual control	23.8973	28.1609		26.7245						Menstrual control	23.8973	28.1609		33.1185
Menstrual control	23.9131	25.8247		30.4632						Menstrual control	23.9131	25.8247		37.983						Menstrual control	23.9131	25.8247		30.9065						Menstrual control	23.9131	25.8247		26.3682						Menstrual control	23.9131	25.8247		33.8343
Menstrual control	24.5461	26.5811	25.4535	26.4681	26.4062	0.952683	-6.73132	106.25		Menstrual control	24.5461	26.5811	25.4535	38.0325	38.1086	12.6551	-2.08295	4.23671		Menstrual control	24.5461	26.5811	25.4535	32.3671	32.3785	6.92499	-2.94201	7.68479		Menstrual control	24.5461	26.5811	25.4535	18.6518	18.7807	-6.67285	-15.1358	36003.5		Menstrual control	24.5461	26.5811	25.4535	24.7708	24.8529	-0.600616	-10.2126	1186.6
Menstrual control	24.3367	26.3281		26.367						Menstrual control	24.3367	26.3281		38.2836						Menstrual control	24.3367	26.3281		32.6165						Menstrual control	24.3367	26.3281		18.7163						Menstrual control	24.3367	26.3281		24.8907
Menstrual control	24.43	26.6275		26.3835						Menstrual control	24.43	26.6275		38.0097						Menstrual control	24.43	26.6275		32.1519						Menstrual control	24.43	26.6275		18.9739						Menstrual control	24.43	26.6275		24.8973
Menstrual control	24.724	27.3013	25.9429		27.3704	1.42751	-6.25649	76.4525		Menstrual control	24.724	27.3013	25.9429	37.4139	37.0078	11.0649	-3.6731	12.7559		Menstrual control	24.724	27.3013	25.9429	34.5711	34.5879	8.645	-1.222	2.33271		Menstrual control	24.724	27.3013	25.9429	20.9923	20.9123	-5.03061	-13.4936	11534		Menstrual control	24.724	27.3013	25.9429	28.8431	28.9851	3.04226	-6.56974	94.9925
Menstrual control	24.7464	27.2383		27.368						Menstrual control	24.7464	27.2383		36.743						Menstrual control	24.7464	27.2383		34.3925						Menstrual control	24.7464	27.2383		20.9246						Menstrual control	24.7464	27.2383		29.2619
Menstrual control	24.7022	27.1257		27.3728						Menstrual control	24.7022	27.1257		36.8664						Menstrual control	24.7022	27.1257		34.8						Menstrual control	24.7022	27.1257		20.8199						Menstrual control	24.7022	27.1257		28.8505
Menstrual control	23.0931	25.0101	23.9797	30.274	30.2906	6.31098	-1.37302	2.59013		Menstrual control	23.0931	25.0101	23.9797		39.8211	15.8414	1.10338	0.465424		Menstrual control	23.0931	25.0101	23.9797	31.281	31.094	7.11431	-2.75269	6.73971		Menstrual control	23.0931	25.0101	23.9797	16.5196	21.0901	-2.88953	-11.3525	2614.87		Menstrual control	23.0931	25.0101	23.9797	33.4389	33.2634	9.28368	-0.328316	1.25555
Menstrual control	22.9564	24.9671		30.4005						Menstrual control	22.9564	24.9671		40.5116						Menstrual control	22.9564	24.9671		30.8935						Menstrual control	22.9564	24.9671		24.1931						Menstrual control	22.9564	24.9671		33.2407
Menstrual control	23.0457	24.9231		30.1974						Menstrual control	23.0457	24.9231		39.1305						Menstrual control	23.0457	24.9231		31.1074						Menstrual control	23.0457	24.9231		22.5578						Menstrual control	23.0457	24.9231		33.1105
Menstrual control	23.4589	24.8801	24.3123	28.9984	27.9725	3.66022	-4.02378	16.2659		Menstrual control	23.4589	24.8801	24.3123	35.6819	35.8104	11.4981	-3.23986	9.44702		Menstrual control	23.4589	24.8801	24.3123	32.2959	32.326	8.01376	-1.85324	3.61311		Menstrual control	23.4589	24.8801	24.3123	19.888	19.4664	-4.84587	-13.3089	10147.8		Menstrual control	23.4589	24.8801	24.3123	26.9208	26.9109	2.59858	-7.01342	129.196
Menstrual control	23.4048	25.9088		28.0829						Menstrual control	23.4048	25.9088		35.896						Menstrual control	23.4048	25.9088		32.6364						Menstrual control	23.4048	25.9088		18.7892						Menstrual control	23.4048	25.9088		26.9718
Menstrual control	23.3291	25.0118		26.8363						Menstrual control	23.3291	25.0118		35.8534						Menstrual control	23.3291	25.0118		32.0458						Menstrual control	23.3291	25.0118		19.722						Menstrual control	23.3291	25.0118		26.8401
Menstrual control	23.1973	25.4761	24.3938	28.1335	28.5106	4.11682	-3.56718	11.853		Menstrual control	23.1973	25.4761	24.3938	34.4447	34.7845	10.3907	-4.34729	20.3548		Menstrual control	23.1973	25.4761	24.3938	31.0681	31.0516	6.65776	-3.20924	9.24865		Menstrual control	23.1973	25.4761	24.3938	22.1541	21.8044	-2.58941	-11.0524	2123.77		Menstrual control	23.1973	25.4761	24.3938	29.4642	29.4733	5.07946	-4.53254	23.1436
Menstrual control	23.2636	25.5924		28.7637						Menstrual control	23.2636	25.5924		34.8774						Menstrual control	23.2636	25.5924		30.8961						Menstrual control	23.2636	25.5924		21.4547						Menstrual control	23.2636	25.5924		29.4325
Menstrual control	23.4465	25.5412		28.6347						Menstrual control	23.4465	25.5412		35.0315						Menstrual control	23.4465	25.5412		31.1906						Menstrual control	23.4465	25.5412								Menstrual control	23.4465	25.5412		29.5231
Menstrual control	23.2552	25.1704	24.2137	29.8063	29.8503	5.63657	-2.04743	4.13368		Menstrual control	23.2552	25.1704	24.2137	36.0822	35.8216	11.6079	-3.13012	8.75506		Menstrual control	23.2552	25.1704	24.2137	31.8711	31.8759	7.66219	-2.20481	4.61015		Menstrual control	23.2552	25.1704	24.2137	25.3827	24.9717	0.758035	-7.70497	208.653		Menstrual control	23.2552	25.1704	24.2137	30.3995	30.5308	6.31709	-3.29491	9.81449
Menstrual control	23.3849	25.1491		29.8068						Menstrual control	23.3849	25.1491		35.7466						Menstrual control	23.3849	25.1491		31.9473						Menstrual control	23.3849	25.1491		24.3782						Menstrual control	23.3849	25.1491		30.5646
Menstrual control	23.1707	25.2673		29.9377						Menstrual control	23.1707	25.2673		35.636						Menstrual control	23.1707	25.2673		31.8093						Menstrual control	23.1707	25.2673		25.1542						Menstrual control	23.1707	25.2673		30.6283
Menstrual control	23.4958	25.7031	24.5222	28.0789	28.3498	3.82751	-3.85649	14.4851		Menstrual control	23.4958	25.7031	24.5222	37.0455	36.6267	12.1045	-2.63351	6.20533		Menstrual control	23.4958	25.7031	24.5222	30.5291	30.2044	5.68216	-4.18484	18.187		Menstrual control	23.4958	25.7031	24.5222	22.6052	22.345	-2.17725	-10.6402	1596		Menstrual control	23.4958	25.7031	24.5222	30.6054	30.9135	6.39121	-3.22079	9.32297
Menstrual control	23.4145	25.5467		28.3174						Menstrual control	23.4145	25.5467		36.4862						Menstrual control	23.4145	25.5467		30.0491						Menstrual control	23.4145	25.5467		22.3152						Menstrual control	23.4145	25.5467		30.9432
Menstrual control	23.4127	25.7108		28.653						Menstrual control	23.4127	25.7108		36.3486						Menstrual control	23.4127	25.7108		30.035						Menstrual control	23.4127	25.7108		22.1146						Menstrual control	23.4127	25.7108		31.1918
No RNA	Undetermined	Undetermined	#NUM!	Undetermined	#DIV/0!	#DIV/0!	#DIV/0!	#DIV/0!		No RNA	Undetermined	Undetermined	#NUM!	Undetermined	#DIV/0!	#DIV/0!	#DIV/0!	#DIV/0!		No RNA	Undetermined	Undetermined	#NUM!	Undetermined	#DIV/0!	#DIV/0!	#DIV/0!	#DIV/0!		No RNA	Undetermined	Undetermined	#NUM!	Undetermined	#DIV/0!	#DIV/0!	#DIV/0!	#DIV/0!		No RNA	Undetermined	Undetermined	#NUM!	Undetermined	#DIV/0!	#DIV/0!	#DIV/0!	#DIV/0!
No RNA	Undetermined	Undetermined		Undetermined						No RNA	Undetermined	Undetermined		Undetermined						No RNA	Undetermined	Undetermined		Undetermined						No RNA	Undetermined	Undetermined		Undetermined						No RNA	Undetermined	Undetermined		Undetermined
No RNA	Undetermined	Undetermined		Undetermined						No RNA	Undetermined	Undetermined		Undetermined						No RNA	Undetermined	Undetermined		Undetermined						No RNA	Undetermined	Undetermined		Undetermined						No RNA	Undetermined	Undetermined		Undetermined
No RT	Undetermined	Undetermined	#NUM!	Undetermined	#DIV/0!	#DIV/0!	#DIV/0!	#DIV/0!		No RT	Undetermined	Undetermined	#NUM!	Undetermined	#DIV/0!	#DIV/0!	#DIV/0!	#DIV/0!		No RT	Undetermined	Undetermined	#NUM!	Undetermined	#DIV/0!	#DIV/0!	#DIV/0!	#DIV/0!		No RT	Undetermined	Undetermined	#NUM!	Undetermined	#DIV/0!	#DIV/0!	#DIV/0!	#DIV/0!		No RT	Undetermined	Undetermined	#NUM!	Undetermined	#DIV/0!	#DIV/0!	#DIV/0!	#DIV/0!
No RT	Undetermined	Undetermined		Undetermined						No RT	Undetermined	Undetermined		Undetermined						No RT	Undetermined	Undetermined		Undetermined						No RT	Undetermined	Undetermined		Undetermined						No RT	Undetermined	Undetermined		Undetermined
No RT	Undetermined	Undetermined		Undetermined						No RT	Undetermined	Undetermined		Undetermined						No RT	Undetermined	Undetermined		Undetermined						No RT	Undetermined	Undetermined		Undetermined						No RT	Undetermined	Undetermined		Undetermined
PCR -ve	Undetermined	Undetermined	#NUM!	Undetermined	#DIV/0!	#DIV/0!	#DIV/0!	#DIV/0!		PCR -ve	Undetermined	Undetermined	#NUM!	Undetermined	#DIV/0!	#DIV/0!	#DIV/0!	#DIV/0!		PCR -ve	Undetermined	Undetermined	#NUM!	Undetermined	#DIV/0!	#DIV/0!	#DIV/0!	#DIV/0!		PCR -ve	Undetermined	Undetermined	#NUM!	Undetermined	#DIV/0!	#DIV/0!	#DIV/0!	#DIV/0!		PCR -ve	Undetermined	Undetermined	#NUM!	Undetermined	#DIV/0!	#DIV/0!	#DIV/0!	#DIV/0!
PCR -ve	Undetermined	Undetermined		Undetermined						PCR -ve	Undetermined	Undetermined		Undetermined						PCR -ve	Undetermined	Undetermined		Undetermined						PCR -ve	Undetermined	Undetermined		Undetermined						PCR -ve	Undetermined	Undetermined		Undetermined
PCR -ve	Undetermined	Undetermined		Undetermined						PCR -ve	Undetermined	Undetermined		Undetermined						PCR -ve	Undetermined	Undetermined		Undetermined						PCR -ve	Undetermined	Undetermined		Undetermined						PCR -ve	Undetermined	Undetermined		Undetermined

## Sheet: Figure 5f
Figure 5f. Immunohistochemistry LL37 in menstrual endometrium
Neutrophils / LL37
Long Covid	% nucleated cells positive	positive cells per mm2
Long Covid	0.198891	38.985
Long Covid	59.935	9213.15
Long Covid	1.80258	328.005
Long Covid	3.245	349.903
	16.2954	2482.51
Control	% nucleated cells positive	positive cells per mm2
Control	0.1744	36.15
Control	1.38195	302.35
Control	0.541333	96.621
Control	0.0281333	0.0281333
Control	3.18852	478.79
Control	0.2672	75.04
Control	0.869675	149.188
Control	0.2025	56.11
Control	0.0281333	8.024
Control	6.6385	1304.06
	1.33203	250.636

[truncated: 1 more sheets: Figure 5h]
